# Supplementary material for: The histone H3 variant H3.3 regulates gene body DNA methylation in Arabidopsis thaliana
Source: Genome Biol. 2017 May 18;18:94. doi: 10.1186/s13059-017-1221-3 (PMC5437678; doi:10.1186/s13059-017-1221-3)
Supplement: Supplementary file 3 — List of genes significantly downregulated in h3.3kd-3 compared to WT. (XLS 171 kb) [file 13059_2017_1221_MOESM3_ESM.xls]

## Sheet: Sheet1
Additional File 3: Genes significantly downregulated in h3.3kd-3 compared to WT
No.	gene_id	locus	WT	h3.3kd-3	log2(fold_change)	test_stat	p_value	q_value
1	AT1G52940	Chr1:19716401-19723725	0.866566	0	-1.79769e+308	-1.79769e+308	0.000660022	0.0206643
2	AT1G63055	Chr1:23379664-23382989	1.85703	0	-1.79769e+308	-1.79769e+308	0.000923692	0.0266014
3	AT2G15680	Chr2:6830994-6833777	2.94052	0	-1.79769e+308	-1.79769e+308	0.00118206	0.0318648
4	AT3G28510	Chr3:10685523-10687364	0.63828	0	-1.79769e+308	-1.79769e+308	0.000347981	0.0127106
5	AT3G30260	Chr3:11909118-11912880	1.16464	0	-1.79769e+308	-1.79769e+308	0.00175464	0.0432076
6	AT4G10910	Chr4:6696711-6699199	2.43926	0	-1.79769e+308	-1.79769e+308	0.000129266	0.00584122
7	AT5G39720	Chr5:15899645-15900653	1.59015	0	-1.79769e+308	-1.79769e+308	0.00103778	0.0289333
8	AT4G07820	Chr4:4636763-4637450	4.88987	0.0923469	-5.72659	3.86636	0.000110471	0.00515125
9	AT5G47000	Chr5:19068943-19070333	3.60048	0.07523	-5.58074	5.27592	1.32092e-07	1.68309e-05
10	AT1G64160	Chr1:23814009-23814839	3.04751	0.0712565	-5.41847	3.64585	0.000266514	0.0103379
11	AT3G25240	Chr3:9192539-9193385	9.2685	0.347405	-4.73764	6.84636	7.57527e-12	2.24351e-09
12	AT2G29220	Chr2:12562780-12564664	0.703067	0.0265553	-4.72659	3.15272	0.00161757	0.0403308
13	AT1G20860	Chr1:7254006-7258677	0.778213	0.0318431	-4.61111	3.07079	0.00213493	0.0492518
HTR8	AT5G10980	Chr5:3472404-3473466	208.309	9.62052	-4.43647	14.8055	0	0
14	AT2G14580	Chr2:6225534-6226224	13.2707	0.642439	-4.36854	6.57432	4.88769e-11	1.197e-08
15	AT1G14880	Chr1:5132534-5133716	4.77692	0.238531	-4.32383	4.84076	1.29341e-06	0.000128847
16	AT3G09922	Chr3:3050988-3051530	141.481	7.1251	-4.31155	11.9126	0	0
17	AT2G46880	Chr2:19264572-19266446	5.79279	0.308067	-4.23294	6.8895	5.59908e-12	1.71565e-09
18	AT1G73010	Chr1:27464571-27466256	55.1402	2.99552	-4.20223	12.1744	0	0
19	AT1G43590	Chr1:16414120-16414627	28.4758	1.61899	-4.13657	7.27241	3.53051e-13	1.35745e-10
20	AT2G45130	Chr2:18606409-18607853	14.163	0.814468	-4.12013	7.65444	1.93179e-14	8.46741e-12
21	AT5G17340	Chr5:5715623-5716268	5.14944	0.303417	-4.08504	4.54264	5.5555e-06	0.000431753
22	AT4G04990	Chr4:2555089-2557046	2.82294	0.189016	-3.90062	4.31429	1.60114e-05	0.00104127
23	AT2G11810	Chr2:4743321-4746780	13.9235	0.998207	-3.80203	9.14555	0	0
24	AT5G20790	Chr5:7039910-7040654	87.9818	6.36033	-3.79003	11.4315	0	0
25	AT5G05340	Chr5:1578950-1580875	4.23921	0.306752	-3.78865	5.58599	2.32377e-08	3.58645e-06
26	AT2G15080	Chr2:6533686-6536995	13.4919	0.980868	-3.78189	10.9701	0	0
27	AT3G44970	Chr3:16432442-16434848	4.07966	0.324842	-3.65064	5.93419	2.95306e-09	5.48468e-07
28	AT1G17710	Chr1:6090559-6092027	44.0795	3.75502	-3.55322	10.6228	0	0
29	AT3G43850	Chr3:15702084-15704152	3.20715	0.29298	-3.45241	4.29779	1.72512e-05	0.00110873
30	AT1G23110	Chr1:8195775-8198066	13.3938	1.24063	-3.43243	8.4415	0	0
31	AT5G26690	Chr5:9310796-9311572	2.32624	0.217567	-3.41847	3.08299	0.00204931	0.0479836
32	AT4G24890	Chr4:12811478-12814449	1.91535	0.185446	-3.36854	4.88448	1.037e-06	0.000105706
33	AT1G18970	Chr1:6554567-6555377	5.84641	0.588861	-3.31155	4.96057	7.02869e-07	7.58821e-05
34	AT3G20420	Chr3:7119281-7120919	1.63285	0.164464	-3.31155	4.09778	4.17131e-05	0.00236114
35	AT1G26410	Chr1:9138674-9140439	0.844226	0.0857386	-3.29961	3.57975	0.000343921	0.0126043
36	AT1G26380	Chr1:9126736-9128528	6.35087	0.646154	-3.297	6.95993	3.40439e-12	1.11359e-09
37	AT2G30770	Chr2:13109793-13112011	1.52717	0.156205	-3.28934	4.50263	6.71174e-06	0.000507222
38	AT5G08030	Chr5:2575032-2576783	2.03921	0.21304	-3.25881	4.45538	8.37448e-06	0.000605726
39	AT2G14610	Chr2:6241703-6242463	4.57479	0.481352	-3.24854	4.81906	1.44236e-06	0.000139254
40	AT1G62510	Chr1:23136368-23137191	185.945	19.8171	-3.23006	13.5403	0	0
41	AT5G40590	Chr5:16251436-16252412	10.1205	1.09788	-3.20449	6.36363	1.97045e-10	4.49837e-08
42	AT2G18010	Chr2:7833901-7834240	8.66607	0.981971	-3.14163	3.3876	0.000705072	0.0217639
43	AT5G39110	Chr5:15657801-15658584	2.63816	0.299751	-3.13769	3.11419	0.00184452	0.0447558
44	AT3G18450	Chr3:6331033-6332218	1.75785	0.207153	-3.08504	3.31969	0.000901173	0.0262984
45	AT3G29670	Chr3:11527871-11529350	5.34444	0.629813	-3.08504	6.02081	1.73548e-09	3.36591e-07
46	AT3G21320	Chr3:7497289-7501841	2.70733	0.322267	-3.07054	5.78468	7.26495e-09	1.23425e-06
47	AT1G76430	Chr1:28678934-28681995	1.28573	0.157829	-3.02615	4.44095	8.9564e-06	0.000635238
48	AT5G03545	Chr5:894705-895400	439.025	54.869	-3.00024	14.1514	0	0
49	AT1G73220	Chr1:27538275-27541944	3.43534	0.431825	-2.99193	5.61171	2.00333e-08	3.18153e-06
50	AT1G53625	Chr1:20014409-20014923	9.96131	1.29473	-2.94369	4.62998	3.65704e-06	0.000305907
51	AT5G64810	Chr5:25908412-25909803	2.73065	0.357547	-2.93304	3.57535	0.000349763	0.0127332
52	AT5G13170	Chr5:4181041-4183306	0.909365	0.121777	-2.90062	3.09435	0.00197246	0.0467334
53	AT1G52270	Chr1:19463677-19464355	4.79105	0.658698	-2.86265	4.05985	4.91044e-05	0.00268897
54	AT4G24540	Chr4:12670964-12674072	11.985	1.68138	-2.8335	6.47467	9.50209e-11	2.23922e-08
55	AT1G66700	Chr1:24873290-24874758	2.61377	0.367938	-2.8286	4.19607	2.71589e-05	0.0016352
56	AT2G24540	Chr2:10425817-10427594	2.17997	0.308896	-2.81911	3.20923	0.0013309	0.0348899
57	AT3G28290	Chr3:10547503-10549367	6.56073	0.943655	-2.79753	6.21056	5.27974e-10	1.09161e-07
58	AT3G28300	Chr3:10565736-10567600	6.56073	0.943655	-2.79753	6.21056	5.27974e-10	1.09161e-07
59	AT2G19970	Chr2:8623729-8624476	33.2083	4.84658	-2.7765	7.5784	3.5083e-14	1.46908e-11
60	AT2G25510	Chr2:10856398-10857156	80.9305	11.9094	-2.76459	8.72592	0	0
61	AT1G53990	Chr1:20151015-20152752	2.32175	0.346964	-2.74236	3.86941	0.000109101	0.00511743
62	AT2G35340	Chr2:14872319-14879739	2.82776	0.422889	-2.74131	6.1332	8.61278e-10	1.70052e-07
63	AT5G39670	Chr5:15883178-15886388	7.37793	1.10705	-2.7365	5.11694	3.10529e-07	3.60082e-05
64	AT1G73120	Chr1:27497185-27497950	25.899	3.97779	-2.70285	6.19779	5.72628e-10	1.17287e-07
65	AT4G14130	Chr4:8137050-8138281	144.876	22.486	-2.68771	12.2597	0	0
66	AT2G31945	Chr2:13581580-13582126	4.11646	0.652019	-2.65842	3.52772	0.000419156	0.0146756
67	AT1G08630	Chr1:2743760-2747967	21.1091	3.44888	-2.61366	9.23606	0	0
68	AT3G47480	Chr3:17496353-17496947	6.9871	1.1436	-2.61111	4.15825	3.20702e-05	0.00187171
69	AT4G19970	Chr4:10818241-10825381	1.23774	0.202584	-2.61111	4.03735	5.40593e-05	0.00290383
70	AT4G15990	Chr4:9061268-9061676	7.78777	1.31107	-2.57047	3.67993	0.000233302	0.00926275
71	AT2G20142	Chr2:8695373-8696643	2.85278	0.484881	-2.55666	3.94158	8.09456e-05	0.00397759
72	AT4G01970	Chr4:853921-857008	1.06976	0.186387	-2.52091	4.10856	3.98129e-05	0.00226634
73	AT3G43110	Chr3:15091610-15092467	9.39064	1.63946	-2.518	5.19673	2.02823e-07	2.48327e-05
74	AT4G37220	Chr4:17515079-17516162	6.47852	1.14376	-2.50188	4.56237	5.05802e-06	0.000397318
75	AT1G56240	Chr1:21056231-21057815	3.92286	0.713379	-2.45916	4.36619	1.26432e-05	0.000849966
76	AT4G11880	Chr4:7143114-7147222	7.02828	1.27815	-2.45911	4.7869	1.69374e-06	0.000158633
77	AT5G41761	Chr5:16711436-16712031	11.8477	2.16728	-2.45065	4.6646	3.09217e-06	0.000264719
78	AT5G40010	Chr5:16020217-16021762	1.79544	0.332677	-2.43214	3.83342	0.000126374	0.00574608
79	AT4G15740	Chr4:8964744-8966318	2.78537	0.521017	-2.41847	4.38932	1.13703e-05	0.000786095
80	AT3G14700	Chr3:4940317-4941398	1.52392	0.287797	-2.40466	3.15059	0.0016294	0.0404874
81	AT1G19320	Chr1:6679280-6680252	2.1335	0.405519	-2.39538	3.39267	0.000692162	0.021456
82	AT1G08310	Chr1:2614773-2621545	23.3338	4.45078	-2.39029	9.52007	0	0
83	AT2G04460	Chr2:1547687-1548257	39.459	7.55507	-2.38484	6.47621	9.40537e-11	2.23922e-08
84	AT4G20210	Chr4:10913612-10918282	1.16484	0.223203	-2.3837	3.4175	0.000631998	0.0200219
85	AT5G53048	Chr5:21509860-21513576	29.1186	5.77901	-2.33305	6.88606	5.73608e-12	1.72208e-09
86	AT1G19250	Chr1:6650528-6653078	4.06823	0.810612	-2.32732	4.96494	6.87223e-07	7.45603e-05
87	AT2G13550	Chr2:5648541-5649797	2.33179	0.466462	-2.32161	3.74091	0.000183357	0.00774267
88	AT5G06470	Chr5:1974658-1975378	3.43292	0.691541	-2.31155	3.30063	0.000964689	0.0274573
89	AT4G16540	Chr4:9316022-9317153	2.66177	0.540653	-2.29961	3.24335	0.00118135	0.0318648
90	AT5G57640	Chr5:23344625-23345594	4.86901	0.991298	-2.29624	4.18195	2.89024e-05	0.00173541
91	AT5G07010	Chr5:2174677-2176106	21.731	4.47936	-2.27839	7.57635	3.55271e-14	1.46908e-11
92	AT3G02040	Chr3:344946-350010	125.799	26.0945	-2.2693	10.986	0	0
93	AT1G52800	Chr1:19664043-19665362	2.02293	0.421399	-2.26319	3.11594	0.00183357	0.0447489
94	AT3G46500	Chr3:17120479-17122745	1.48717	0.309795	-2.26319	3.11594	0.00183357	0.0447489
95	AT2G34210	Chr2:14445937-14450522	1.23185	0.258073	-2.25497	4.05132	5.09294e-05	0.00275464
96	AT2G33830	Chr2:14309483-14310351	1854.66	390.865	-2.24641	11.1634	0	0
97	AT1G35210	Chr1:12896651-12897402	3.07235	0.652359	-2.2356	3.17894	0.00147816	0.0378451
98	AT1G33960	Chr1:12346231-12348513	1.49122	0.321461	-2.21378	3.34837	0.000812894	0.0243092
99	AT5G02540	Chr5:568523-570920	78.0312	16.9828	-2.19998	9.92593	0	0
100	AT5G39160	Chr5:15679013-15680002	4.52109	0.991954	-2.18833	3.98442	6.76461e-05	0.00343975
101	AT5G44417	Chr5:17901831-17903346	2.6335	0.578491	-2.18661	3.95658	7.60312e-05	0.00376991
102	AT5G18370	Chr5:6085035-6088926	2.7823	0.611519	-2.18581	5.4001	6.66036e-08	9.03098e-06
103	AT2G38790	Chr2:16210856-16215264	5.78236	1.27894	-2.17671	4.4437	8.84256e-06	0.000629927
104	AT1G08165	Chr1:2561626-2562148	10.6477	2.3675	-2.16911	3.55967	0.000371325	0.0133628
105	AT2G18100	Chr2:7867827-7871642	1.81887	0.41062	-2.14717	4.09636	4.19688e-05	0.0023645
106	AT1G76800	Chr1:28829307-28830277	5.63357	1.28118	-2.13657	4.16909	3.05812e-05	0.00180166
107	AT4G11521	Chr4:6985564-6986715	2.8781	0.659493	-2.12569	3.60776	0.000308852	0.0115904
108	AT1G26420	Chr1:9141566-9143304	2.28031	0.523485	-2.12301	3.91288	9.1203e-05	0.00442661
109	AT1G52690	Chr1:19619744-19623461	4.12928	0.95848	-2.10707	3.53628	0.000405797	0.0143733
110	AT1G78410	Chr1:29502581-29503241	3.78488	0.880317	-2.10415	3.16351	0.00155878	0.0393631
111	AT5G43300	Chr5:17376733-17379277	1.57356	0.369527	-2.09028	3.32493	0.000884421	0.0260174
112	AT5G39190	Chr5:15692590-15693581	4.74297	1.11621	-2.08718	3.69961	0.000215928	0.00874825
113	AT1G74650	Chr1:28041190-28042995	7.64628	1.80078	-2.08613	5.30396	1.13317e-07	1.46065e-05
HTR4	AT4G40030	Chr4:18555576-18556972	336.334	79.2616	-2.0852	10.4808	0	0
114	AT4G18170	Chr4:10061372-10062841	4.90152	1.16039	-2.07862	4.31151	1.62147e-05	0.00105136
115	AT5G20150	Chr5:6802371-6803625	203.076	48.2005	-2.0749	10.2136	0	0
116	AT5G45440	Chr5:18412307-18413555	3.046	0.727086	-2.06672	3.71477	0.000203385	0.00837855
117	AT1G13520	Chr1:4631777-4633248	1.92124	0.461201	-2.05857	3.26496	0.00109478	0.0300291
118	AT3G29000	Chr3:11005778-11006414	7.67476	1.85842	-2.04605	3.75215	0.000175322	0.00746091
119	AT4G12090	Chr4:7242164-7242924	34.2662	8.30342	-2.04501	4.69106	2.71797e-06	0.000239947
120	AT2G30750	Chr2:13099335-13101413	5.27244	1.29442	-2.02616	4.81969	1.43779e-06	0.000139254
121	AT1G78320	Chr1:29467436-29468374	5.50351	1.36918	-2.00704	3.71369	0.000204261	0.00838311
122	AT4G26200	Chr4:13275306-13277188	2.46535	0.613336	-2.00704	3.71369	0.000204261	0.00838311
123	AT3G09190	Chr3:2821478-2822687	2.48602	0.621438	-2.00015	3.3667	0.000760747	0.0230283
124	AT1G19540	Chr1:6765666-6767341	19.2365	4.87675	-1.97986	5.99058	2.09092e-09	3.9504e-07
125	AT2G14560	Chr2:6213971-6215901	7.96746	2.02456	-1.97651	4.60153	4.19392e-06	0.000340422
126	AT1G64065	Chr1:23778352-23779529	3.22138	0.825266	-1.96475	3.58454	0.000337676	0.0124588
127	AT5G50790	Chr5:20656252-20658001	3.98783	1.02162	-1.96475	3.90709	9.34142e-05	0.00448414
128	AT2G36690	Chr2:15379929-15381987	9.1155	2.33741	-1.96341	4.77758	1.77414e-06	0.000164755
129	AT3G56400	Chr3:20908927-20910481	13.4224	3.44287	-1.96296	5.39969	6.67557e-08	9.03098e-06
130	AT1G03580	Chr1:892846-894052	12.4673	3.20554	-1.95951	5.43481	5.48541e-08	7.80638e-06
131	AT3G44510	Chr3:16108099-16111188	5.62069	1.4478	-1.95689	4.22916	2.34566e-05	0.0014481
132	AT3G03530	Chr3:842498-845043	9.80266	2.53331	-1.95215	5.89716	3.69805e-09	6.69806e-07
133	AT5G57220	Chr5:23187839-23189857	12.8301	3.31877	-1.9508	6.22404	4.84515e-10	1.02102e-07
134	AT4G28040	Chr4:13940345-13943732	15.2014	3.94146	-1.9474	8.35412	0	0
135	AT4G18250	Chr4:10087342-10091963	2.23494	0.586529	-1.92996	4.11783	3.8246e-05	0.00219424
136	AT5G43520	Chr5:17485438-17486191	12.3274	3.24992	-1.92339	4.44345	8.85279e-06	0.000629927
137	AT2G35980	Chr2:15110587-15111471	7.21428	1.90237	-1.92306	4.03364	5.49188e-05	0.00292847
138	AT1G80840	Chr1:30383690-30387522	13.2855	3.55622	-1.90144	5.40409	6.51399e-08	8.92254e-06
139	AT4G37770	Chr4:17752083-17754157	7.92696	2.12307	-1.90062	5.31373	1.07404e-07	1.40279e-05
140	AT1G06080	Chr1:1843567-1846302	13.0556	3.51264	-1.89405	5.40589	6.44867e-08	8.88861e-06
141	AT3G22231	Chr3:7845822-7846605	15.449	4.18621	-1.88379	4.0499	5.12393e-05	0.00275912
142	AT4G14370	Chr4:8279640-8283263	1.1448	0.310646	-1.88176	3.56798	0.000359741	0.0130315
143	AT3G47420	Chr3:17472341-17475258	43.1478	11.8181	-1.86829	8.62313	0	0
144	AT5G52050	Chr5:21138861-21140643	2.47584	0.67852	-1.86745	3.68955	0.000224653	0.00901739
145	AT3G16360	Chr3:5554473-5555393	18.7064	5.16023	-1.85803	3.70839	0.000208581	0.00852847
146	AT2G34940	Chr2:14740467-14743417	1.34888	0.374901	-1.84718	3.15673	0.0015955	0.0400537
147	AT2G39510	Chr2:16491142-16493151	19.1989	5.38158	-1.83493	6.29508	3.07244e-10	6.73356e-08
148	AT5G38900	Chr5:15571502-15575618	3.69734	1.03741	-1.8335	3.31599	0.000913177	0.0263886
149	AT5G39580	Chr5:15847077-15849108	32.3286	9.12001	-1.82571	7.00492	2.47113e-12	8.3319e-10
150	AT3G62950	Chr3:23266248-23266934	6.87886	1.94331	-1.82366	3.44288	0.000575559	0.0187708
151	AT1G76960	Chr1:28920456-28920956	12.8193	3.63145	-1.8197	3.10416	0.00190818	0.0459052
152	AT4G14305	Chr4:8235092-8236715	3.11289	0.884572	-1.8152	3.12711	0.00176536	0.043374
153	AT4G23700	Chr4:12342427-12346043	7.69152	2.18836	-1.81342	5.91563	3.30615e-09	6.03813e-07
154	AT1G17960	Chr1:6180895-6183806	1.83581	0.524462	-1.80751	3.15493	0.00160536	0.0402473
155	AT1G21320	Chr1:7462833-7466164	4.30657	1.23122	-1.80645	3.90724	9.3357e-05	0.00448414
156	AT3G26830	Chr3:9887947-9889705	11.1075	3.1866	-1.80145	5.54776	2.89352e-08	4.28476e-06
157	AT5G50300	Chr5:20466067-20468124	1.59358	0.457449	-1.80059	3.28565	0.00101746	0.0285513
158	AT5G52750	Chr5:21384042-21384924	15.3129	4.39883	-1.79956	4.20966	2.55753e-05	0.00155697
159	AT5G41080	Chr5:16441743-16443985	39.8304	11.4446	-1.7992	7.57119	3.70814e-14	1.50496e-11
160	AT2G19800	Chr2:8530895-8533508	159.362	45.8524	-1.79723	8.9406	0	0
161	AT1G24577	Chr1:8712477-8713032	7.89252	2.28711	-1.78696	3.22025	0.00128079	0.0339007
162	AT3G20340	Chr3:7092899-7093501	11.9817	3.47392	-1.7862	3.77	0.00016325	0.00701733
163	AT5G08150	Chr5:2622029-2622720	5.03625	1.46542	-1.78104	3.10302	0.00191558	0.045932
164	AT1G26250	Chr1:9083837-9085464	27.8061	8.11987	-1.77587	7.17749	7.10099e-13	2.59375e-10
165	AT5G45840	Chr5:18594079-18597221	2.8724	0.841292	-1.77158	3.83943	0.000123323	0.005619
166	AT1G19530	Chr1:6763914-6764971	183.052	54.4059	-1.75042	8.33089	0	0
167	AT5G23990	Chr5:8105564-8108590	5.00491	1.51242	-1.72649	4.45251	8.48706e-06	0.00061043
168	AT1G65845	Chr1:24493173-24493798	71.5407	21.7495	-1.71778	5.77754	7.57987e-09	1.26809e-06
169	AT4G14630	Chr4:8392840-8393813	12.3455	3.75571	-1.71682	4.34994	1.36177e-05	0.000909893
170	AT1G21326	Chr1:7469001-7469721	6.24968	1.90277	-1.71568	3.25382	0.00113865	0.0309227
171	AT1G07135	Chr1:2189927-2190659	35.2697	10.8133	-1.70563	5.58362	2.3556e-08	3.61016e-06
172	AT1G78940	Chr1:29680856-29683962	1.36616	0.420508	-1.69992	3.18297	0.0014577	0.0374526
173	AT5G62165	Chr5:24964699-24968520	6.17672	1.9203	-1.6855	4.38779	1.14508e-05	0.000789169
174	AT1G15040	Chr1:5177528-5181389	25.894	8.07368	-1.68132	6.80465	1.01292e-11	2.84605e-09
175	AT1G67265	Chr1:25175557-25176202	15.2424	4.75353	-1.68101	4.00459	6.21253e-05	0.00321118
176	AT5G24313	Chr5:8276784-8277402	10.3121	3.23198	-1.67385	3.48387	0.000494215	0.0165362
177	AT4G01440	Chr4:596398-598718	8.18581	2.57096	-1.67082	4.51858	6.2257e-06	0.000475409
178	AT1G19200	Chr1:6625019-6625856	15.8284	4.98423	-1.66707	4.25547	2.08613e-05	0.00131002
179	AT5G63160	Chr5:25333262-25335485	103.553	32.6235	-1.66639	8.20163	2.22045e-16	1.08141e-13
180	AT2G26695	Chr2:11365097-11365965	19.7822	6.24436	-1.66358	4.33217	1.47645e-05	0.000974637
181	AT2G05510	Chr2:2015705-2016749	31.6995	10.0331	-1.65968	6.93791	3.97948e-12	1.26398e-09
182	AT5G24530	Chr5:8378832-8383401	11.6976	3.71762	-1.65376	4.98394	6.23028e-07	6.79317e-05
183	AT2G43535	Chr2:18070972-18071676	317.154	101.239	-1.64742	8.07171	6.66134e-16	3.17369e-13
184	AT5G64120	Chr5:25659305-25661002	84.5258	27.0381	-1.6444	7.89216	2.88658e-15	1.34601e-12
185	AT5G44005	Chr5:17704902-17705558	11.3546	3.6511	-1.63688	3.60552	0.000311524	0.0116508
186	AT1G28620	Chr1:10056192-10057819	2.42625	0.783771	-1.63022	3.20202	0.00136468	0.035605
187	AT1G79680	Chr1:29979972-29982773	1.47236	0.475629	-1.63022	3.20202	0.00136468	0.035605
188	AT5G20410	Chr5:6896575-6898783	13.0814	4.22618	-1.6301	5.60222	2.11628e-08	3.29496e-06
189	AT5G22500	Chr5:7470442-7474120	45.9771	14.8803	-1.62751	7.5892	3.21965e-14	1.38356e-11
190	AT1G77640	Chr1:29178736-29179675	8.03417	2.60972	-1.62225	3.74261	0.00018212	0.0077202
191	AT5G47740	Chr5:19338510-19342361	7.71499	2.51246	-1.61856	3.7825	0.000155259	0.00675128
192	AT1G56600	Chr1:21207536-21209596	2.62961	0.86079	-1.61111	3.06751	0.00215852	0.0496913
193	AT2G19990	Chr2:8629983-8630688	7.07135	2.31478	-1.61111	3.19559	0.00139544	0.0361494
194	AT2G43140	Chr2:17932375-17935682	16.9178	5.53797	-1.61111	4.69475	2.66938e-06	0.000236851
195	AT5G59530	Chr5:23994169-23995734	10.6797	3.49605	-1.61107	4.71016	2.47518e-06	0.00022232
196	AT5G64000	Chr5:25616637-25620179	10.387	3.41474	-1.60493	4.45231	8.49521e-06	0.00061043
197	AT4G12550	Chr4:7439114-7439805	47.005	15.4785	-1.60255	5.69622	1.2249e-08	2.01842e-06
198	AT4G01390	Chr4:570241-571595	14.6863	4.85004	-1.5984	4.39485	1.10847e-05	0.000773669
199	AT1G68740	Chr1:25812448-25816657	18.7129	6.19642	-1.59453	6.88895	5.62084e-12	1.71565e-09
200	AT4G14400	Chr4:8294445-8298602	2.3911	0.798749	-1.58186	3.68636	0.00022748	0.00908169
201	AT2G38465	Chr2:16106262-16106913	46.849	15.7022	-1.57705	4.72692	2.27954e-06	0.00020816
202	AT5G62280	Chr5:25017072-25018246	86.0967	28.9961	-1.5701	7.38175	1.56319e-13	6.2289e-11
203	AT2G35710	Chr2:15010795-15014284	10.3771	3.50713	-1.56504	5.48387	4.16116e-08	6.03946e-06
204	AT5G10100	Chr5:3157979-3160445	3.29302	1.11942	-1.55666	3.10922	0.00187585	0.0453641
205	AT2G38940	Chr2:16257227-16260225	31.5271	10.8113	-1.54405	6.88855	5.63638e-12	1.71565e-09
206	AT5G42530	Chr5:17004737-17005393	213.113	73.2496	-1.54072	7.0063	2.44693e-12	8.3319e-10
207	AT1G18570	Chr1:6389410-6391267	23.1528	7.96869	-1.53877	6.16522	7.03834e-10	1.42826e-07
208	AT5G25250	Chr5:8749726-8751636	5.12701	1.76998	-1.53438	3.85464	0.000115899	0.00533621
209	AT3G03000	Chr3:677239-678084	12.6843	4.38413	-1.53269	3.95073	7.79135e-05	0.00384821
210	AT5G06730	Chr5:2079954-2081684	3.36499	1.1641	-1.53139	3.17039	0.00152234	0.0387948
211	AT3G60070	Chr3:22183242-22186329	2.74025	0.949774	-1.52865	3.31739	0.000908628	0.0263226
212	AT1G08650	Chr1:2752155-2753703	44.8846	15.5683	-1.52761	6.80562	1.00615e-11	2.84605e-09
213	AT1G20390	Chr1:7065493-7071561	13.3904	4.64873	-1.52629	7.2553	4.00791e-13	1.51444e-10
214	AT5G58390	Chr5:23599566-23601325	23.6074	8.21079	-1.52365	5.56093	2.68339e-08	4.02803e-06
215	AT2G41780	Chr2:17428097-17428812	13.0322	4.54118	-1.52095	3.71986	0.00019933	0.00827372
216	AT5G11920	Chr5:3839390-3842371	4.11063	1.43241	-1.52091	3.75085	0.000176235	0.00748519
217	AT5G45430	Chr5:18407387-18411977	8.99109	3.13792	-1.51869	4.93412	8.05142e-07	8.48341e-05
218	AT3G24100	Chr3:8703285-8704228	107.6	37.6461	-1.51511	5.89256	3.80249e-09	6.83077e-07
219	AT1G72070	Chr1:27118446-27119708	15.9288	5.60382	-1.50715	3.66317	0.000249114	0.00979916
220	AT5G52900	Chr5:21452441-21453808	27.6972	9.7469	-1.50672	5.86505	4.4899e-09	7.87206e-07
221	AT3G47540	Chr3:17521028-17522269	7.98662	2.81864	-1.50259	3.50627	0.000454426	0.0155128
222	AT3G25820	Chr3:9439245-9442173	10.3715	3.66056	-1.50249	5.04603	4.51087e-07	5.04389e-05
223	AT3G25830	Chr3:9447507-9450420	10.4609	3.69212	-1.50249	5.04603	4.51087e-07	5.04389e-05
224	AT2G05380	Chr2:1966815-1968037	1215.4	431.204	-1.49499	13.8337	0	0
225	AT5G06800	Chr5:2103161-2105898	11.6757	4.15149	-1.49181	4.79184	1.65257e-06	0.000155441
226	AT5G51190	Chr5:20800583-20801416	22.0974	7.94267	-1.47618	4.55829	5.1572e-06	0.000403661
227	AT2G21540	Chr2:9219323-9224496	14.0668	5.05889	-1.4754	6.57347	4.91558e-11	1.197e-08
228	AT5G61430	Chr5:24701121-24702761	4.87388	1.75377	-1.47461	3.47548	0.000509933	0.0169328
229	AT1G73330	Chr1:27568717-27569717	606.727	218.785	-1.47154	7.09668	1.27787e-12	4.51705e-10
230	AT3G28880	Chr3:10892434-10898841	1.94071	0.700132	-1.47089	3.17659	0.00149015	0.0381076
231	AT3G05727	Chr3:1693551-1694138	238.004	85.9961	-1.46865	6.94738	3.72125e-12	1.19934e-09
232	AT4G33610	Chr4:16146260-16146993	93.7604	33.8962	-1.46785	6.50644	7.69504e-11	1.85324e-08
233	AT5G41750	Chr5:16693908-16698943	1.98935	0.722188	-1.46185	4.8146	1.47496e-06	0.000141158
234	AT2G18350	Chr2:7969319-7972081	15.5111	5.64741	-1.45764	4.45568	8.36269e-06	0.000605726
235	AT2G01900	Chr2:405917-409014	7.44225	2.71178	-1.4565	4.05544	5.00396e-05	0.00271453
236	AT2G41100	Chr2:17138072-17139612	257.616	93.9453	-1.45533	11.7649	0	0
237	AT1G66090	Chr1:24602145-24604763	3.66518	1.35388	-1.43678	3.215	0.00130447	0.0344027
238	AT4G28940	Chr4:14274340-14277095	9.82653	3.6392	-1.43306	4.08841	4.34336e-05	0.0024345
239	AT4G23000	Chr4:12054454-12060028	3.28613	1.22707	-1.42118	4.21118	2.54045e-05	0.00155088
240	AT5G38710	Chr5:15501244-15504109	8.92559	3.34886	-1.41428	4.38501	1.1598e-05	0.000794321
241	AT5G05060	Chr5:1493718-1495085	39.4816	14.8502	-1.4107	5.60965	2.02736e-08	3.19652e-06
242	AT1G17147	Chr1:5863430-5864009	11.9897	4.51944	-1.40758	3.07415	0.00211105	0.0489585
243	AT4G11410	Chr4:6944917-6947333	10.8844	4.11421	-1.40357	4.1789	2.92925e-05	0.00175033
244	AT4G33880	Chr4:16239362-16241137	5.36541	2.02955	-1.40253	3.36511	0.000765128	0.0230972
245	AT1G49860	Chr1:18458665-18459906	29.5463	11.195	-1.40012	5.14853	2.62531e-07	3.12698e-05
246	AT1G02400	Chr1:486800-489577	7.12425	2.71204	-1.39336	3.65349	0.000258696	0.0100882
247	AT5G13660	Chr5:4404603-4409011	6.93041	2.64021	-1.39229	4.66162	3.13737e-06	0.000267543
248	AT3G05630	Chr3:1635199-1640348	7.5007	2.8653	-1.38834	5.22416	1.74949e-07	2.15404e-05
249	AT1G74670	Chr1:28053285-28054149	177.233	67.7959	-1.38637	6.66551	2.63751e-11	6.8814e-09
250	AT4G32280	Chr4:15583386-15584769	46.7555	17.9003	-1.38515	5.79707	6.7485e-09	1.15547e-06
251	AT1G61820	Chr1:22835077-22838615	19.6824	7.55719	-1.38098	7.75084	9.10383e-15	4.07183e-12
252	AT5G42830	Chr5:17176383-17178018	4.03481	1.55663	-1.37407	3.12512	0.0017773	0.0436185
253	AT2G24600	Chr2:10452115-10454524	11.2082	4.32525	-1.37369	6.6625	2.69216e-11	6.94133e-09
254	AT4G21326	Chr4:11345973-11349653	5.12793	1.97893	-1.37365	4.34298	1.40565e-05	0.000936359
255	AT5G47230	Chr5:19179938-19181129	14.2676	5.51414	-1.37154	4.32342	1.53632e-05	0.00100808
256	AT2G20670	Chr2:8911859-8913534	130.417	50.5815	-1.36645	6.83983	7.92877e-12	2.31689e-09
257	AT4G14365	Chr4:8271463-8273765	6.11741	2.37334	-1.366	3.49113	0.000480976	0.0161673
258	AT3G52748	Chr3:19547357-19549589	21.7238	8.45657	-1.36113	3.09237	0.00198568	0.0468946
259	AT3G49780	Chr3:18465678-18466376	85.8516	33.4901	-1.35811	4.78374	1.72067e-06	0.000160469
260	AT5G55250	Chr5:22407472-22410944	6.28872	2.45496	-1.35707	3.46614	0.000527991	0.0174007
261	AT2G18690	Chr2:8097419-8098827	24.638	9.6337	-1.35472	5.38965	7.05953e-08	9.43394e-06
262	AT1G67148	Chr1:25121234-25121898	44.7856	17.5521	-1.35139	3.80421	0.000142256	0.00631639
263	AT1G55990	Chr1:20942486-20942951	103.201	40.4565	-1.35101	4.95366	7.28289e-07	7.82411e-05
264	AT3G17790	Chr3:6089604-6093151	61.0941	24.0769	-1.34338	6.42016	1.3613e-10	3.14046e-08
265	AT3G21330	Chr3:7507239-7509175	10.512	4.15716	-1.33836	4.49397	6.99069e-06	0.000522894
266	AT1G05340	Chr1:1558843-1559903	15.7671	6.24634	-1.33583	3.51642	0.000437403	0.0151201
267	AT5G24210	Chr5:8217334-8219619	13.9715	5.58125	-1.32383	4.39231	1.12151e-05	0.000780286
268	AT3G13100	Chr3:4208734-4214173	1.62034	0.648695	-1.32068	3.36213	0.000773435	0.0232838
269	AT3G07350	Chr3:2347467-2348791	16.3862	6.57216	-1.31804	4.56975	4.88306e-06	0.000386343
270	AT5G25110	Chr5:8657625-8659322	7.66777	3.07775	-1.31693	3.90633	9.37094e-05	0.00448414
271	AT3G18980	Chr3:6546462-6548062	20.7583	8.35138	-1.3136	7.10207	1.22902e-12	4.4156e-10
272	AT5G02580	Chr5:579851-580787	10.2368	4.11987	-1.31309	3.3824	0.000718564	0.0220608
273	AT5G02020	Chr5:386017-388123	16.6885	6.7172	-1.31292	4.32558	1.52131e-05	0.00100123
274	AT2G32880	Chr2:13948749-13950556	38.4794	15.6823	-1.29495	5.55178	2.82772e-08	4.2158e-06
275	AT1G36060	Chr1:13454495-13456331	11.3294	4.61983	-1.29416	4.51455	6.34504e-06	0.00048284
276	AT4G23810	Chr4:12390166-12393982	7.37267	3.01076	-1.29206	3.5443	0.000393656	0.0140511
277	AT5G27420	Chr5:9684071-9685561	6.1112	2.49771	-1.29085	3.40233	0.000668128	0.0207993
278	AT1G55110	Chr1:20560283-20563171	20.9973	8.59172	-1.28918	5.13938	2.75649e-07	3.23054e-05
279	AT3G29410	Chr3:11302430-11305136	4.77418	1.95351	-1.28918	3.51525	0.00043934	0.0151257
280	AT1G67910	Chr1:25471308-25472440	26.2146	10.7764	-1.28249	3.85546	0.000115512	0.00532962
281	AT4G25160	Chr4:12903190-12907338	2.23003	0.916733	-1.28249	3.08154	0.0020593	0.04808
282	AT1G76930	Chr1:28895300-28896883	1195.16	492.436	-1.2792	5.67472	1.38915e-08	2.25516e-06
283	AT1G31580	Chr1:11311168-11311989	157.03	64.8205	-1.27652	6.15794	7.3698e-10	1.4818e-07
284	AT4G13030	Chr4:7607266-7609843	6.93721	2.86733	-1.27465	4.27985	1.87016e-05	0.00118801
285	AT4G30270	Chr4:14819191-14820592	735.97	304.712	-1.2722	5.83729	5.30577e-09	9.22868e-07
286	AT4G39770	Chr4:18448979-18451293	6.27303	2.60471	-1.26804	3.19573	0.00139478	0.0361494
287	AT5G64110	Chr5:25654344-25656030	22.1987	9.22149	-1.2674	4.83855	1.30789e-06	0.0001297
288	AT3G11840	Chr3:3736399-3738257	5.08378	2.1122	-1.26716	3.24066	0.00119254	0.0320291
289	AT4G05590	Chr4:2907064-2908557	15.1705	6.32038	-1.26319	3.29286	0.000991737	0.0280089
290	AT5G57240	Chr5:23193162-23198524	4.95915	2.06958	-1.26075	3.24019	0.00119449	0.0320422
291	AT1G49320	Chr1:18246304-18247992	9.659	4.03838	-1.2581	3.50211	0.000461589	0.015684
292	AT4G29780	Chr4:14579703-14581700	8.66525	3.63275	-1.25418	4.15795	3.21119e-05	0.00187171
293	AT2G03200	Chr2:966450-967918	6.72071	2.82353	-1.25112	3.40041	0.000672847	0.0209165
294	AT3G06390	Chr3:1938731-1939779	28.4855	12.0281	-1.24382	4.37156	1.2336e-05	0.000835501
295	AT4G25750	Chr4:13110626-13112360	6.88852	2.91585	-1.24027	3.62153	0.000292869	0.0110664
296	AT4G15393	Chr4:8804119-8807203	21.0843	8.93647	-1.23839	5.24354	1.57521e-07	1.95041e-05
297	AT1G59590	Chr1:21887751-21888792	10.9628	4.69009	-1.22493	3.42348	0.000618252	0.0198094
298	AT1G76360	Chr1:28639576-28646712	13.3535	5.72233	-1.22255	4.58064	4.63559e-06	0.00037078
299	AT5G36180	Chr5:14239027-14242135	5.40408	2.31854	-1.22083	3.32393	0.000887577	0.0260753
300	AT1G58340	Chr1:21653007-21655439	4.10345	1.7645	-1.21758	3.21712	0.00129486	0.0342318
301	AT1G28330	Chr1:9933883-9935269	1262.5	543.489	-1.21596	8.49857	0	0
302	AT4G39070	Chr4:18204854-18206774	12.6639	5.46122	-1.21343	3.5467	0.000390086	0.013992
303	AT2G15960	Chr2:6947308-6947688	1387.45	599.552	-1.21048	6.06996	1.27946e-09	2.50362e-07
304	AT3G63380	Chr3:23406610-23410360	5.67567	2.45345	-1.20998	4.39069	1.12993e-05	0.000783654
305	AT2G22980	Chr2:9778876-9783251	32.9695	14.2594	-1.20922	6.62301	3.51947e-11	8.86584e-09
306	AT3G50010	Chr3:18537182-18539601	4.6558	2.01417	-1.20884	3.52038	0.000430933	0.0149713
307	AT1G33790	Chr1:12256663-12260605	13.5226	5.8704	-1.20385	5.99476	2.03785e-09	3.88361e-07
308	AT4G21400	Chr4:11399130-11401709	13.6806	5.96618	-1.19726	4.77569	1.79097e-06	0.000165615
309	AT2G45220	Chr2:18644083-18646447	37.8764	16.5253	-1.19662	5.62226	1.8848e-08	3.0343e-06
310	AT5G57560	Chr5:23307129-23308282	125.498	54.7807	-1.19592	5.95739	2.563e-09	4.80091e-07
311	AT3G51910	Chr3:19265293-19266619	31.3894	13.7083	-1.19523	4.291	1.77869e-05	0.00113649
312	AT4G12470	Chr4:7401108-7401907	512.237	223.855	-1.19425	5.9299	3.03119e-09	5.58248e-07
313	AT1G01340	Chr1:132327-135322	5.57839	2.44598	-1.18944	3.68634	0.000227498	0.00908169
314	AT2G28570	Chr2:12241769-12242729	11.8367	5.1925	-1.18877	3.31176	0.000927122	0.0266651
315	AT1G62480	Chr1:23128704-23129759	1082.81	475.366	-1.18767	5.56554	2.61345e-08	3.9501e-06
316	AT1G12010	Chr1:4056206-4057933	28.4492	12.4943	-1.18711	4.88667	1.02557e-06	0.00010503
317	AT5G22270	Chr5:7372232-7373102	24.2504	10.6965	-1.18087	3.4988	0.000467363	0.0158266
318	AT5G05760	Chr5:1727428-1731021	15.3014	6.75217	-1.18024	4.11377	3.89253e-05	0.00222158
319	AT1G27030	Chr1:9381802-9383984	48.4405	21.4045	-1.1783	5.39336	6.91533e-08	9.29794e-06
320	AT1G06265	Chr1:1914942-1917661	3.21066	1.41874	-1.17826	3.1284	0.00175759	0.0432315
321	AT2G43920	Chr2:18189007-18191348	15.7778	6.97258	-1.17813	4.68454	2.8059e-06	0.000245976
322	AT3G52450	Chr3:19440738-19442383	7.91291	3.4984	-1.17751	3.5625	0.000367346	0.0132414
323	AT1G23140	Chr1:8202260-8203215	22.0868	9.77582	-1.1759	3.36829	0.000756349	0.0229269
324	AT1G35260	Chr1:12936848-12937787	14.8446	6.57593	-1.17467	3.20868	0.00133348	0.0349158
325	AT4G08300	Chr4:5244890-5248342	9.15879	4.06541	-1.17176	3.54312	0.000395429	0.0140914
326	AT4G28720	Chr4:14192582-14194256	6.95333	3.09556	-1.16751	3.40996	0.000649731	0.0204297
327	AT2G20520	Chr2:8840662-8841461	18.7795	8.39643	-1.16131	3.49823	0.000468357	0.0158266
328	AT3G12500	Chr3:3962381-3964222	132.246	59.1472	-1.16084	5.81308	6.13342e-09	1.05842e-06
329	AT1G55320	Chr1:20633359-20636892	4.39193	1.96589	-1.15967	3.72341	0.000196553	0.00818945
330	AT5G49850	Chr5:20259907-20262585	4.20176	1.88158	-1.15905	3.07211	0.00212548	0.0491372
331	AT3G09020	Chr3:2753306-2754621	6.95102	3.13201	-1.15014	3.07239	0.00212352	0.0491372
332	AT1G25400	Chr1:8911129-8912398	13.4787	6.07377	-1.15002	3.77504	0.000159981	0.00690185
333	AT5G26920	Chr5:9475746-9478721	4.58172	2.07116	-1.14545	3.16839	0.00153284	0.0389718
334	AT2G04040	Chr2:1333261-1336489	13.1982	5.97525	-1.14327	4.01937	5.83544e-05	0.00306427
335	AT5G54710	Chr5:22227573-22230500	10.0174	4.55667	-1.13646	3.94191	8.08342e-05	0.00397759
336	AT1G21910	Chr1:7696535-7697699	28.1547	12.8254	-1.13437	4.53717	5.70147e-06	0.000439977
337	AT4G24050	Chr4:12497054-12500128	5.92942	2.71736	-1.12569	3.15399	0.00161056	0.0402475
338	AT2G32870	Chr2:13944610-13946790	34.8561	16.0138	-1.12209	5.14523	2.67194e-07	3.1483e-05
339	AT4G21600	Chr4:11485118-11487416	13.0407	6.00156	-1.11961	3.50545	0.000455828	0.0155363
340	AT3G08720	Chr3:2648508-2651160	17.7738	8.18505	-1.11869	5.26287	1.41828e-07	1.77617e-05
341	AT1G12080	Chr1:4084161-4085045	179.962	83.1649	-1.11364	5.87944	4.11645e-09	7.33464e-07
342	AT1G58190	Chr1:21540719-21547996	2.09915	0.970091	-1.11361	3.341	0.000834758	0.0249245
343	AT1G23050	Chr1:8168442-8169267	20.0414	9.26608	-1.11295	3.50119	0.000463191	0.0157141
344	AT4G15093	Chr4:8618342-8619646	26.0521	12.0661	-1.11044	4.26907	1.96286e-05	0.00123971
345	AT5G46050	Chr5:18675034-18679146	6.48196	3.0067	-1.10825	3.31354	0.000921243	0.0265658
HTR5	AT4G40040	Chr4:18557186-18558743	426.333	197.87	-1.10743	5.60192	2.11986e-08	3.29496e-06
346	AT5G03120	Chr5:733978-734943	29.3358	13.6209	-1.10684	3.32823	0.00087399	0.0257798
347	AT2G40000	Chr2:16700509-16702028	63.4954	29.5829	-1.10189	5.4076	6.38752e-08	8.87811e-06
348	AT5G55970	Chr5:22667234-22669545	8.96786	4.18102	-1.10091	4.53835	5.66968e-06	0.000439069
349	AT4G24570	Chr4:12686458-12687650	20.0004	9.34649	-1.09753	4.02605	5.67227e-05	0.00299551
350	AT1G21400	Chr1:7493425-7496710	53.8611	25.1729	-1.09737	5.43902	5.35746e-08	7.72461e-06
351	AT5G02200	Chr5:437459-438894	19.7207	9.22336	-1.09635	3.60689	0.000309888	0.0116094
352	AT5G49448	Chr5:20051828-20052735	41.6114	19.4802	-1.09497	4.49509	6.95421e-06	0.000521947
353	AT4G27280	Chr4:13663575-13664240	32.2168	15.0934	-1.09389	3.66278	0.000249495	0.00979916
354	AT1G27730	Chr1:9648140-9649073	22.8054	10.7084	-1.09064	3.79069	0.000150229	0.00658482
355	AT2G26560	Chr2:11293768-11295806	54.6141	25.6491	-1.09037	5.2516	1.50785e-07	1.87761e-05
356	AT3G50970	Chr3:18940776-18941554	34.7387	16.3191	-1.08998	4.01392	5.97192e-05	0.0031088
357	AT1G05000	Chr1:1425592-1428782	38.4783	18.1018	-1.08791	5.30811	1.10769e-07	1.43646e-05
358	AT1G70850	Chr1:26714865-26716829	199.493	94.1356	-1.08352	5.86984	4.36217e-09	7.70979e-07
359	AT2G35930	Chr2:15082854-15084473	10.5946	5.01297	-1.07959	3.6321	0.000281128	0.0107338
360	AT1G02930	Chr1:661176-662427	169.39	80.3494	-1.07599	5.43496	5.48075e-08	7.80638e-06
361	AT4G35900	Chr4:17004594-17006287	9.84784	4.67949	-1.07346	3.28483	0.00102045	0.0285986
362	AT5G44130	Chr5:17761089-17762003	201.08	95.7496	-1.07043	5.40723	6.40053e-08	8.87811e-06
363	AT1G24290	Chr1:8609444-8614277	6.49037	3.096	-1.06789	3.15978	0.00157891	0.0397282
364	AT5G18470	Chr5:6127796-6131015	13.7521	6.56158	-1.06753	3.79778	0.000145996	0.00645091
365	AT5G60100	Chr5:24197998-24201364	20.1749	9.64741	-1.06435	4.67054	3.00413e-06	0.000259207
366	AT1G02660	Chr1:571954-574981	21.61	10.3512	-1.0619	4.93463	8.03038e-07	8.48341e-05
367	AT1G30420	Chr1:10748815-10756316	4.5707	2.19744	-1.05659	3.88876	0.000100758	0.00480048
368	AT5G63650	Chr5:25481516-25483719	17.1333	8.24781	-1.05472	3.95877	7.53361e-05	0.00374391
369	AT4G12545	Chr4:7434198-7434858	33.6655	16.237	-1.05199	3.58266	0.000340111	0.0125065
370	AT1G22690	Chr1:8027297-8028125	235.246	113.535	-1.05103	5.16464	2.40908e-07	2.89754e-05
371	AT3G27870	Chr3:10330949-10335305	4.04223	1.9514	-1.05064	3.42792	0.00060823	0.0195454
372	AT4G11320	Chr4:6887253-6889059	326.033	157.596	-1.04879	5.10177	3.36492e-07	3.88135e-05
373	AT4G08780	Chr4:5604152-5608202	20.1346	9.75332	-1.04571	3.67522	0.000237647	0.0094012
374	AT5G64100	Chr5:25650640-25652123	91.2039	44.18	-1.0457	5.19464	2.05114e-07	2.49738e-05
375	AT2G23030	Chr2:9803491-9806700	12.924	6.2699	-1.04353	3.54513	0.000392426	0.01403
376	AT4G28850	Chr4:14244294-14245957	18.7406	9.10196	-1.04192	3.65477	0.00025741	0.010056
377	AT1G34760	Chr1:12743820-12745648	14.9946	7.28672	-1.0411	3.78058	0.000156465	0.00679027
378	AT1G10070	Chr1:3288086-3296198	62.8241	30.5648	-1.03945	6.81784	9.24216e-12	2.66515e-09
379	AT2G21560	Chr2:9230267-9231508	26.3273	12.8196	-1.0382	4.21695	2.47634e-05	0.00151596
380	AT4G34135	Chr4:16345280-16347133	48.5243	23.643	-1.0373	7.19084	6.43929e-13	2.39192e-10
381	AT3G61060	Chr3:22602909-22604582	38.7422	18.9272	-1.03345	4.69768	2.63137e-06	0.000234428
382	AT5G28490	Chr5:10454392-10455196	17.0332	8.32647	-1.03258	3.0759	0.00209865	0.0487741
383	AT2G37130	Chr2:15597920-15600077	327.694	160.306	-1.03152	8.45537	0	0
384	AT1G66180	Chr1:24647187-24648813	186.281	91.2324	-1.02987	5.14539	2.6697e-07	3.1483e-05
385	AT1G05020	Chr1:1435253-1437667	5.38581	2.64453	-1.02615	3.22162	0.00127467	0.0338055
386	AT2G05440	Chr2:1993081-1994166	438.44	215.371	-1.02555	9.86239	0	0
387	AT2G37120	Chr2:15594029-15594961	39.8693	19.6333	-1.02197	3.51947	0.000432417	0.0149713
388	AT3G55980	Chr3:20776294-20778842	25.034	12.338	-1.02079	4.71074	2.46815e-06	0.00022232
389	AT2G32150	Chr2:13659005-13660764	46.3242	22.8931	-1.01685	4.57297	4.8085e-06	0.000383211
390	AT3G48360	Chr3:17908191-17910525	248.288	122.89	-1.01465	5.02822	4.9505e-07	5.50737e-05
391	AT1G64660	Chr1:24028917-24030780	20.6086	10.2132	-1.01281	4.20397	2.62276e-05	0.00158786
392	AT1G68945	Chr1:25926962-25927331	123.249	61.1914	-1.01017	3.78941	0.000151003	0.00660556
393	AT1G10990	Chr1:3670277-3671187	20.0651	9.96864	-1.00922	3.74187	0.000182659	0.0077281
394	AT3G05160	Chr3:1453105-1457150	25.6062	12.7236	-1.00899	4.48719	7.21679e-06	0.00053797
395	AT3G04070	Chr3:1061525-1063103	18.368	9.13558	-1.00763	4.1331	3.57909e-05	0.00205878
396	AT1G35140	Chr1:12851996-12853128	14.3914	7.16258	-1.00665	3.29469	0.000985305	0.0278631
397	AT4G15160	Chr4:8646159-8650082	111.668	55.6145	-1.00568	5.0648	4.08838e-07	4.69115e-05
398	AT3G21260	Chr3:7464019-7465785	20.3424	10.1397	-1.00448	3.6384	0.000274335	0.0104927
399	AT2G15390	Chr2:6709259-6711156	13.4996	6.75453	-0.998994	4.17876	2.93106e-05	0.00175033
400	AT3G16530	Chr3:5624376-5625470	215.95	108.065	-0.998791	5.04707	4.4863e-07	5.04389e-05
401	AT3G49790	Chr3:18468050-18469763	16.046	8.07105	-0.991384	3.92069	8.82947e-05	0.00430973
402	AT5G60950	Chr5:24526846-24528084	14.5927	7.36045	-0.98738	3.09777	0.00194984	0.0462976
403	AT5G40690	Chr5:16290710-16291583	36.5965	18.4697	-0.986549	3.91627	8.99303e-05	0.00437981
404	AT2G28630	Chr2:12275318-12277245	47.3538	23.9248	-0.984972	4.85123	1.22697e-06	0.000123368
405	AT3G48740	Chr3:18052465-18054755	200.684	101.484	-0.983672	4.95045	7.40406e-07	7.91548e-05
406	AT1G72360	Chr1:27241806-27242827	25.1195	12.7045	-0.983469	3.92868	8.5415e-05	0.00417847
407	AT3G44260	Chr3:15952044-15953084	22.5495	11.4191	-0.98165	3.60824	0.00030828	0.0115888
408	AT1G67810	Chr1:25426487-25427349	24.2302	12.2703	-0.981631	3.41997	0.000626273	0.0199497
409	AT5G18130	Chr5:5995478-5997498	39.3167	19.9307	-0.980145	4.64349	3.42574e-06	0.000288764
410	AT4G30280	Chr4:14825807-14827047	33.0462	16.7549	-0.979906	4.03184	5.5343e-05	0.0029368
411	AT2G35380	Chr2:14892600-14893993	16.6712	8.45265	-0.97988	3.533	0.00041088	0.0144773
412	AT1G62770	Chr1:23245885-23246890	36.4616	18.5415	-0.975617	3.86656	0.000110381	0.00515125
413	AT5G62360	Chr5:25040648-25041462	97.9928	49.8713	-0.974466	4.64707	3.3669e-06	0.0002849
414	AT2G24980	Chr2:10622452-10624132	210.418	107.119	-0.974046	4.82078	1.43001e-06	0.000139254
415	AT2G14900	Chr2:6404174-6405330	68.0763	34.7799	-0.968901	4.07508	4.59994e-05	0.00253935
416	AT3G20395	Chr3:7111947-7113870	69.1625	35.4397	-0.964622	4.37064	1.23884e-05	0.000835501
417	AT4G29905	Chr4:14627063-14627430	205.57	105.577	-0.961342	4.1468	3.37157e-05	0.00194964
418	AT5G13580	Chr5:4370691-4373201	8.05762	4.14024	-0.96064	3.52538	0.000422871	0.0147574
419	AT3G60530	Chr3:22373214-22374387	123.036	63.4136	-0.956216	4.80523	1.54577e-06	0.000146681
420	AT4G37390	Chr4:17579656-17582022	17.3121	8.92887	-0.955229	4.11602	3.85473e-05	0.00220575
421	AT1G02920	Chr1:658656-659771	186.357	96.1452	-0.954785	4.8291	1.37152e-06	0.00013479
422	AT4G30140	Chr4:14738386-14740676	72.2551	37.3954	-0.95024	4.70603	2.52589e-06	0.000225949
423	AT3G46130	Chr3:16945363-16946461	10.1927	5.29561	-0.944669	3.41283	0.000642932	0.0202741
424	AT5G44610	Chr5:17993564-17994676	68.2564	35.5203	-0.942318	4.16354	3.13348e-05	0.00184111
425	AT5G05890	Chr5:1772542-1774113	13.1455	6.8527	-0.939825	3.3597	0.000780279	0.0234576
426	AT2G36420	Chr2:15286497-15288990	24.9116	12.9916	-0.939242	3.88025	0.000104351	0.00492879
427	AT4G33980	Chr4:16282795-16285058	58.1171	30.3406	-0.937712	4.33629	1.44906e-05	0.000962353
428	AT2G45430	Chr2:18727560-18728935	16.3321	8.53367	-0.936471	3.48054	0.000500403	0.0166923
429	AT1G67860	Chr1:25444804-25445263	165.603	86.7353	-0.93304	4.23044	2.33239e-05	0.00144398
430	AT3G15620	Chr3:5293305-5296592	10.4075	5.4528	-0.932559	3.51966	0.000432094	0.0149713
431	AT4G24230	Chr4:12564944-12568846	56.7335	29.7878	-0.92948	9.14459	0	0
432	AT5G48485	Chr5:19646231-19646802	43.9302	23.0896	-0.927969	3.27091	0.00107201	0.0296531
433	AT1G26260	Chr1:9086852-9089378	5.66348	2.978	-0.927344	3.49629	0.00047178	0.0158825
434	AT3G28740	Chr3:10784888-10790553	21.0346	11.081	-0.924677	3.87763	0.000105477	0.00496059
435	AT3G15630	Chr3:5296846-5297599	144.04	75.8856	-0.924572	4.55414	5.25993e-06	0.000410237
436	AT4G16870	Chr4:9483954-9488397	34.821	18.3871	-0.921266	4.66788	3.0432e-06	0.000261548
437	AT2G30930	Chr2:13162368-13163398	163.068	86.2727	-0.918496	4.60349	4.15475e-06	0.000338496
438	AT3G01290	Chr3:88053-89422	225.842	119.688	-0.916032	4.62077	3.8231e-06	0.000318582
439	AT1G60610	Chr1:22327911-22330276	16.0473	8.51539	-0.914183	3.70146	0.000214366	0.00873245
440	AT5G50130	Chr5:20389996-20393263	11.5726	6.14483	-0.913266	3.84607	0.000120026	0.0054802
441	AT5G19120	Chr5:6414487-6415907	121.563	64.7527	-0.908696	4.60506	4.12344e-06	0.000337199
442	AT1G13670	Chr1:4688155-4688966	32.4016	17.2693	-0.907856	3.41729	0.000632482	0.0200219
443	AT1G45145	Chr1:17074941-17076330	35.8238	19.0933	-0.907856	3.41729	0.000632482	0.0200219
444	AT4G38080	Chr4:17882963-17883612	256.383	136.714	-0.907143	4.57209	4.8289e-06	0.000383443
445	AT4G32480	Chr4:15676403-15677973	37.4607	20.0057	-0.904963	3.96799	7.248e-05	0.00361839
446	AT1G79430	Chr1:29877227-29879206	18.2518	9.77344	-0.901103	3.53618	0.000405963	0.0143733
447	AT3G23050	Chr3:8194678-8197153	186.726	100.261	-0.897159	4.79623	1.61678e-06	0.00015273
448	AT5G43370	Chr5:17416073-17417798	37.1112	19.9361	-0.896473	4.20414	2.62072e-05	0.00158786
449	AT1G75390	Chr1:28291697-28293008	19.1639	10.3014	-0.895546	3.50789	0.000451675	0.0154429
450	AT1G69760	Chr1:26239259-26240708	32.4379	17.4505	-0.894411	4.03527	5.45392e-05	0.00291532
451	AT2G46690	Chr2:19180729-19181467	56.4781	30.4048	-0.893395	3.78652	0.000152769	0.00666951
452	AT4G18580	Chr4:10231217-10236045	15.8251	8.52404	-0.892605	3.07097	0.00213362	0.0492518
453	AT3G03790	Chr3:961996-968149	16.6303	8.96267	-0.891815	4.49911	6.82384e-06	0.000513922
454	AT2G05540	Chr2:2033155-2034217	151.239	81.5338	-0.89136	4.41621	1.00445e-05	0.000707827
455	AT1G19020	Chr1:6568072-6568597	56.023	30.287	-0.887322	3.25732	0.0011247	0.0306129
456	AT2G46750	Chr2:19208319-19210958	11.0707	5.98593	-0.887104	3.32933	0.00087056	0.0257479
457	AT1G77080	Chr1:28955636-28960096	47.7215	25.8196	-0.886176	4.31052	1.62869e-05	0.00105293
458	AT5G23980	Chr5:8098051-8101323	22.8034	12.3709	-0.882292	4.08882	4.33567e-05	0.0024345
459	AT1G58270	Chr1:21612115-21614117	39.5605	21.4951	-0.880053	4.13475	3.55346e-05	0.00204941
460	AT4G31310	Chr4:15191324-15192596	31.257	17.0185	-0.877072	3.22172	0.00127422	0.0338055
461	AT4G08150	Chr4:5147699-5150966	9.96739	5.43184	-0.875773	3.10969	0.00187285	0.045354
462	AT5G11610	Chr5:3735349-3738217	8.93035	4.87154	-0.874338	3.31577	0.000913897	0.0263886
463	AT1G79700	Chr1:29985175-29993724	42.5048	23.2066	-0.873091	4.29809	1.72279e-05	0.00110873
464	AT5G40730	Chr5:16301074-16301520	132.278	72.229	-0.872919	3.76004	0.000169888	0.00725784
465	AT4G01720	Chr4:744920-748554	21.334	11.6667	-0.870756	3.81971	0.000133609	0.00596639
466	AT1G21100	Chr1:7386838-7388428	27.6029	15.0973	-0.870526	3.76507	0.000166501	0.00714097
467	AT5G14920	Chr5:4826478-4827980	957.859	524.5	-0.868871	3.84874	0.000118729	0.00544365
468	AT1G32460	Chr1:11738117-11740361	66.5806	36.4664	-0.868534	3.69524	0.000219679	0.0088366
469	AT3G26470	Chr3:9686097-9690827	15.0535	8.24718	-0.868125	3.2214	0.00127565	0.0338055
470	AT5G56870	Chr5:23004195-23008649	98.8666	54.1852	-0.867584	4.36111	1.29404e-05	0.000867284
471	AT1G64960	Chr1:24129917-24136109	5.2859	2.89966	-0.866264	3.23555	0.00121408	0.0323695
472	AT5G14330	Chr5:4619796-4620551	108.146	59.3295	-0.866164	3.83033	0.00012797	0.00580442
473	AT5G43150	Chr5:17325012-17325923	73.2305	40.2483	-0.863517	3.5748	0.000350496	0.0127388
474	AT2G39850	Chr2:16630472-16634253	22.9394	12.6315	-0.860805	4.09729	4.18016e-05	0.00236114
475	AT5G50950	Chr5:20729611-20733926	10.8837	5.99594	-0.860108	3.82662	0.000129916	0.0058585
476	AT1G05250	Chr1:1525600-1527234	47.3819	26.1064	-0.859933	4.0868	4.37368e-05	0.00244524
477	AT3G52400	Chr3:19425633-19427141	21.0281	11.5863	-0.8599	3.44346	0.000574329	0.0187586
478	AT4G40090	Chr4:18580837-18581585	87.335	48.1308	-0.8596	4.00015	6.33021e-05	0.00326431
479	AT1G05240	Chr1:1521136-1522681	51.1422	28.1884	-0.859413	4.08273	4.45096e-05	0.00246955
480	AT1G10060	Chr1:3284238-3287107	22.988	12.6872	-0.857504	4.37061	1.23899e-05	0.000835501
481	AT4G38470	Chr4:17999431-18003681	129.063	71.2889	-0.856327	4.31498	1.59615e-05	0.00104111
482	AT2G01520	Chr2:235924-237147	167.09	92.4142	-0.854438	4.2827	1.84641e-05	0.00117633
483	AT5G20230	Chr5:6826505-6827629	27.5788	15.2574	-0.85405	3.25832	0.00112072	0.0305494
484	AT2G38470	Chr2:16108360-16111797	57.1742	31.66	-0.852704	4.27262	1.93192e-05	0.0012237
485	AT1G22890	Chr1:8102817-8103532	159.271	88.3181	-0.850699	4.05939	4.92005e-05	0.00268897
486	AT3G19390	Chr3:6722988-6725027	21.6012	12.0075	-0.84718	3.6403	0.000272323	0.010434
487	AT5G61600	Chr5:24766385-24767430	45.3171	25.1954	-0.846893	3.79489	0.000147711	0.00650045
488	AT4G15530	Chr4:8864827-8870967	34.3416	19.1046	-0.846039	4.72236	2.33128e-06	0.000212002
489	AT4G29950	Chr4:14657044-14662403	34.6711	19.3048	-0.844774	4.24209	2.2145e-05	0.00138583
490	AT1G66760	Chr1:24901977-24904443	10.2535	5.71412	-0.84352	3.15361	0.00161262	0.040253
491	AT2G38860	Chr2:16233314-16235235	36.84	20.5335	-0.843292	3.97404	7.06634e-05	0.00355197
492	AT1G26440	Chr1:9143966-9146050	22.7312	12.6701	-0.843242	5.56624	2.60297e-08	3.9501e-06
493	AT5G06640	Chr5:2039858-2041928	203.97	113.714	-0.842954	4.09965	4.13776e-05	0.0023493
494	AT4G30910	Chr4:15042412-15045315	20.1019	11.2208	-0.84115	3.73928	0.000184546	0.00777791
495	AT1G66270	Chr1:24699989-24703041	103.053	57.5647	-0.840129	4.46499	8.00718e-06	0.000583008
496	AT4G15910	Chr4:9028460-9029423	128.473	71.7904	-0.839603	4.03213	5.52743e-05	0.0029368
497	AT1G21050	Chr1:7366774-7367678	47.1107	26.3822	-0.836489	3.64118	0.000271391	0.0104165
498	AT3G21510	Chr3:7578174-7579599	46.0481	25.8406	-0.833505	3.45216	0.000556125	0.0182183
499	AT5G38940	Chr5:15588756-15589666	65.5776	36.8613	-0.831097	3.77772	0.000158273	0.00684163
500	AT2G24300	Chr2:10340815-10343736	6.76572	3.80583	-0.830034	3.48655	0.000489298	0.0164218
501	AT1G15940	Chr1:5473564-5478259	16.5818	9.32787	-0.829986	3.91263	9.12954e-05	0.00442661
502	AT4G10120	Chr4:6314786-6319936	21.041	11.849	-0.828432	5.05654	4.26934e-07	4.87327e-05
503	AT3G13610	Chr3:4449373-4452624	41.5942	23.4398	-0.827422	3.86382	0.000111626	0.00518306
504	AT1G52190	Chr1:19434508-19438971	59.2552	33.4388	-0.825418	4.17772	2.94443e-05	0.00175354
505	AT4G35770	Chr4:16944940-16946192	1139.33	643.837	-0.823423	4.02811	5.62269e-05	0.00297649
506	AT1G54740	Chr1:20430768-20431986	48.652	27.4966	-0.823246	3.86265	0.000112166	0.00518613
507	AT3G62090	Chr3:22986173-22990709	10.2056	5.76948	-0.822845	3.64783	0.000264459	0.0102764
508	AT5G09480	Chr5:2950913-2951693	59.2215	33.5317	-0.820596	3.60399	0.000313368	0.0116998
509	AT5G01040	Chr5:9868-16173	20.4443	11.591	-0.818695	3.67173	0.000240916	0.00949624
510	AT5G63850	Chr5:25551054-25553520	39.5394	22.4286	-0.817951	3.97422	7.06096e-05	0.00355197
511	AT3G01490	Chr3:190871-193537	41.1641	23.3533	-0.817763	3.96108	7.46125e-05	0.00371638
512	AT1G52200	Chr1:19442067-19443529	53.2777	30.274	-0.815452	3.64294	0.000269541	0.0103924
513	AT4G31240	Chr4:15176454-15178768	14.6416	8.32203	-0.815066	3.59155	0.000328718	0.0121898
514	AT5G09530	Chr5:2959733-2961271	70.8322	40.2645	-0.814898	4.082	4.465e-05	0.00247108
515	AT2G01940	Chr2:432274-435077	9.618	5.47329	-0.813328	3.15432	0.00160872	0.0402473
516	AT1G69160	Chr1:26000213-26001588	27.2719	15.5435	-0.811105	3.51466	0.000440326	0.0151257
517	AT4G12080	Chr4:7239218-7241494	16.4768	9.40063	-0.80961	3.20924	0.00133085	0.0348899
518	AT2G22510	Chr2:9569025-9569758	74.184	42.3281	-0.809494	3.66033	0.000251894	0.0098757
519	AT2G27190	Chr2:11621221-11623618	50.8023	29.0382	-0.806943	3.99629	6.43442e-05	0.00329478
520	AT1G15380	Chr1:5290744-5292535	66.5434	38.0512	-0.806354	5.27315	1.34105e-07	1.69887e-05
521	AT2G45920	Chr2:18899083-18901303	19.4999	11.1531	-0.806024	3.41581	0.000635922	0.020082
522	AT4G13345	Chr4:7765072-7769688	8.84365	5.06063	-0.805323	3.39102	0.000696335	0.0215549
523	AT2G34300	Chr2:14473664-14477430	36.1288	20.7425	-0.80056	5.5032	3.72968e-08	5.44931e-06
524	AT1G20900	Chr1:7272555-7274072	21.6587	12.4356	-0.800469	3.38024	0.000724224	0.0221987
525	AT3G49110	Chr3:18200663-18203142	144.812	83.1514	-0.800364	4.05831	4.94295e-05	0.00269477
526	AT5G44580	Chr5:17979310-17980411	163.971	94.195	-0.799722	3.8196	0.000133669	0.00596639
527	AT2G16750	Chr2:7271011-7274693	9.35562	5.37613	-0.799264	3.10427	0.00190746	0.0459052
528	AT3G23030	Chr3:8180767-8181800	312.976	180.248	-0.796066	3.99735	6.40543e-05	0.00329415
529	AT3G10985	Chr3:3442527-3443445	160.065	92.2145	-0.795589	4.02085	5.79877e-05	0.00305495
530	AT5G45280	Chr5:18345594-18349695	22.8217	13.1557	-0.794723	3.40932	0.000651242	0.0204479
531	AT3G24240	Chr3:8780423-8784368	5.89699	3.40209	-0.793555	3.09387	0.00197563	0.0467581
532	AT5G11110	Chr5:3536225-3541133	7.28889	4.20745	-0.792752	3.22887	0.00124281	0.0330953
533	AT5G06630	Chr5:2036360-2037843	125.342	72.3826	-0.79215	4.01901	5.84444e-05	0.00306427
534	AT4G08950	Chr4:5740296-5741524	213.78	123.594	-0.790517	3.97845	6.93646e-05	0.00350275
535	AT3G05890	Chr3:1757630-1758492	166.568	96.3344	-0.789991	3.29989	0.000967234	0.0274894
536	AT1G03090	Chr1:739678-746479	82.3146	47.7125	-0.786783	3.98526	6.74062e-05	0.00343552
537	AT4G26010	Chr4:13200592-13201941	73.415	42.5556	-0.786724	3.88753	0.000101268	0.00481429
538	AT3G23430	Chr3:8387507-8393296	70.1643	40.7734	-0.78311	3.96809	7.245e-05	0.00361839
539	AT5G26260	Chr5:9200462-9202400	91.861	53.4173	-0.782145	3.93975	8.15659e-05	0.0039991
540	AT5G25890	Chr5:9033414-9034834	41.2814	24.2039	-0.770252	3.24094	0.00119135	0.0320291
541	AT2G46600	Chr2:19136018-19138762	123.249	72.4058	-0.767395	3.58409	0.000338258	0.0124593
542	AT3G50740	Chr3:18855160-18856884	93.4573	55.0026	-0.764808	3.88234	0.000103456	0.00490769
543	AT4G35750	Chr4:16940506-16941862	275.804	162.351	-0.764532	3.81261	0.000137509	0.00612528
544	AT1G51830	Chr1:19243024-19246010	28.7058	16.9062	-0.763791	3.64132	0.000271248	0.0104165
545	AT4G33050	Chr4:15944321-15947026	28.1551	16.5853	-0.763495	4.01165	6.02967e-05	0.00313143
546	AT2G41230	Chr2:17194925-17195674	44.4208	26.1901	-0.762213	3.10331	0.00191367	0.045932
547	AT1G18460	Chr1:6352469-6356113	15.3246	9.03748	-0.761852	3.3744	0.000739761	0.0225802
548	AT3G11230	Chr3:3516576-3518385	32.4649	19.1942	-0.758212	3.70041	0.000215255	0.00874825
549	AT4G33770	Chr4:16193421-16196428	9.71846	5.75447	-0.756044	3.11437	0.00184336	0.0447558
550	AT4G02270	Chr4:992174-993038	77.8167	46.1629	-0.753345	3.46844	0.000523486	0.0173043
551	AT4G13660	Chr4:7946154-7948376	30.6016	18.1647	-0.752468	3.25084	0.00115064	0.031171
552	AT1G12200	Chr1:4137532-4140028	22.4228	13.3144	-0.751975	3.30594	0.000946567	0.0270534
553	AT1G62800	Chr1:23252312-23257463	18.0198	10.7105	-0.750552	4.16991	3.04714e-05	0.00180003
554	AT1G32450	Chr1:11715149-11719970	117.419	69.7997	-0.750369	3.76423	0.000167062	0.00715102
555	AT1G70890	Chr1:26725625-26726544	123.986	73.8838	-0.746852	3.69516	0.000219746	0.0088366
556	AT5G65730	Chr5:26299031-26300478	46.9715	28.0096	-0.745862	3.44213	0.000577144	0.0187855
557	AT5G06320	Chr5:1928390-1931768	84.0265	50.1324	-0.745101	3.62927	0.000284227	0.0108333
558	AT2G17840	Chr2:7755604-7757852	39.3595	23.5187	-0.742902	3.59303	0.000326859	0.0121414
559	AT3G05730	Chr3:1695975-1696708	576.982	344.951	-0.742137	3.73834	0.000185241	0.00779222
560	AT4G31800	Chr4:15383200-15385029	32.8165	19.6698	-0.738439	3.28647	0.00101451	0.0285407
561	AT3G20250	Chr3:7058901-7063240	22.7229	13.6261	-0.737777	3.61723	0.000297771	0.0112323
562	AT1G08930	Chr1:2873464-2877270	155.495	93.2924	-0.737037	3.79658	0.000146707	0.00646927
563	AT2G42610	Chr2:17747916-17750440	22.153	13.3145	-0.734504	3.67861	0.000234505	0.00929371
564	AT3G07870	Chr3:2510782-2512394	21.7784	13.1175	-0.731407	3.16685	0.00154099	0.0390883
565	AT3G09270	Chr3:2848288-2849289	42.0092	25.3138	-0.730783	3.08194	0.00205659	0.04808
566	AT5G47370	Chr5:19216311-19217909	80.1699	48.3697	-0.728957	3.64268	0.000269817	0.0103924
567	AT5G43350	Chr5:17399788-17401949	64.1008	38.7548	-0.725969	3.6584	0.000253794	0.0099324
568	AT1G63750	Chr1:23650847-23655363	6.89296	4.16818	-0.725707	3.25256	0.00114371	0.0310218
569	AT3G53620	Chr3:19880503-19883672	33.9454	20.5488	-0.724161	3.26346	0.00110062	0.0301185
570	AT3G49960	Chr3:18524083-18525687	72.4667	43.9164	-0.722558	3.58912	0.000331791	0.012283
571	AT3G03870	Chr3:995216-997410	34.2705	20.7808	-0.721718	4.47402	7.6764e-06	0.00056455
572	AT1G20440	Chr1:7084408-7085772	455.249	277.376	-0.714813	3.4045	0.00066285	0.0207233
573	AT2G45910	Chr2:18894073-18898528	19.0889	11.6386	-0.713817	3.43066	0.000602112	0.0193772
574	AT4G08770	Chr4:5598114-5600312	77.4586	47.3798	-0.709154	3.5267	0.000420774	0.0147076
575	AT1G80440	Chr1:30241606-30243071	65.3135	40.0125	-0.70693	3.52359	0.000425747	0.0148341
576	AT4G27260	Chr4:13653608-13656204	68.367	41.9045	-0.706195	3.58691	0.000334621	0.0123669
577	AT5G19230	Chr5:6467526-6468484	81.4244	49.9134	-0.706034	3.35018	0.000807602	0.0242457
578	AT2G22470	Chr2:9538196-9538879	102.976	63.1339	-0.705817	3.33714	0.00084646	0.0252207
579	AT3G30775	Chr3:12448635-12451248	184.777	113.331	-0.705246	3.47812	0.000504951	0.0167929
580	AT3G61460	Chr3:22741510-22742284	191.965	117.774	-0.704821	3.56419	0.000364988	0.013178
581	AT2G44500	Chr2:18374291-18376790	26.8051	16.5048	-0.699619	4.3726	1.22778e-05	0.000835501
582	AT2G17500	Chr2:7606756-7616000	33.6423	20.7186	-0.699353	4.47159	7.76401e-06	0.000569083
583	AT2G02820	Chr2:804173-807208	10.9619	6.75126	-0.69927	3.08144	0.00206001	0.04808
584	AT3G56040	Chr3:20791248-20797572	43.0548	26.524	-0.698878	3.54232	0.000396629	0.0141112
585	AT4G25820	Chr4:13130296-13131788	70.833	43.7526	-0.695051	3.38518	0.000711313	0.0218949
586	AT5G57340	Chr5:23226085-23229282	18.5176	11.4596	-0.692334	3.09078	0.00199631	0.04703
587	AT4G15540	Chr4:8873354-8875344	71.5786	44.3525	-0.690513	3.41702	0.000633107	0.0200219
588	AT5G21940	Chr5:7249267-7250539	57.9836	35.9683	-0.688918	3.3098	0.000933637	0.0268173
589	AT5G56750	Chr5:22957876-22960916	40.4002	25.0763	-0.688039	3.26906	0.00107907	0.0297741
590	AT5G51630	Chr5:20969620-20974916	3.79011	2.35354	-0.687406	3.20032	0.00137273	0.0357727
591	AT1G11580	Chr1:3888689-3890811	255.348	159.107	-0.682465	3.27262	0.00106556	0.0295232
592	AT3G43190	Chr3:15179019-15183989	48.9795	30.5329	-0.681815	3.46058	0.000539013	0.0177107
593	AT3G05165	Chr3:1457597-1462922	33.6677	21.0079	-0.680434	4.83123	1.35694e-06	0.000133958
594	AT1G73260	Chr1:27547273-27548190	87.5983	54.8682	-0.674933	3.28916	0.00100487	0.0283068
595	AT1G06640	Chr1:2032337-2034018	129.16	80.9227	-0.674544	5.67838	1.35974e-08	2.22388e-06
596	AT1G62660	Chr1:23199717-23203765	55.3575	34.7443	-0.672004	3.41029	0.000648947	0.0204297
597	AT2G40880	Chr2:17057401-17060652	175.14	109.925	-0.671987	3.3298	0.00086907	0.0257386
598	AT2G22080	Chr2:9386515-9388183	92.2412	57.9114	-0.671565	3.27672	0.00105022	0.0291349
599	AT1G58360	Chr1:21676529-21680502	34.6334	21.7545	-0.670853	3.21032	0.00132589	0.0348419
600	AT5G67400	Chr5:26894855-26896488	82.7442	52.0015	-0.670104	3.34832	0.000813042	0.0243092
601	AT3G46590	Chr3:17152774-17156227	19.214	12.1135	-0.665545	5.00297	5.64527e-07	6.21717e-05
602	AT2G16586	Chr2:7190936-7191938	126.768	80.3293	-0.658191	3.32231	0.000892756	0.0261344
603	AT5G01210	Chr5:84306-86275	54.8419	34.7857	-0.656783	3.24263	0.0011843	0.0318859
604	AT1G49500	Chr1:18321807-18322284	181.969	115.485	-0.65598	3.11407	0.00184523	0.0447558
605	AT1G14870	Chr1:5128374-5129523	90.0787	57.4204	-0.649622	3.07297	0.00211938	0.0490998
606	AT2G23810	Chr2:10135604-10137561	52.5707	33.551	-0.647904	3.12919	0.00175288	0.0432076
607	AT1G18390	Chr1:6325641-6330098	13.4936	8.64124	-0.642963	3.62379	0.000290321	0.0110081
608	AT5G49080	Chr5:19890783-19892809	81.4532	52.1925	-0.642129	3.26306	0.00110218	0.0301188
609	AT5G40451	Chr5:16193759-16195621	214.208	137.482	-0.639762	3.23605	0.00121197	0.0323526
610	AT5G23050	Chr5:7731268-7735439	26.4367	16.9835	-0.638413	3.09994	0.0019356	0.0461595
611	AT3G22142	Chr3:7803603-7808046	54.5411	35.0796	-0.636711	3.19234	0.00141127	0.0364303
612	AT1G17990	Chr1:6192070-6194093	19.4274	12.5064	-0.63542	3.58187	0.000341149	0.0125237
613	AT4G13040	Chr4:7613315-7615386	38.9126	25.057	-0.635027	3.23981	0.00119609	0.0320459
614	AT2G47000	Chr2:19309867-19314750	17.8757	11.5621	-0.6286	3.09467	0.00197032	0.0467333
615	AT1G79245	Chr1:29804734-29809514	64.1064	41.5052	-0.627177	3.09858	0.00194449	0.0462707
616	AT5G40910	Chr5:16395506-16399129	20.9703	13.5809	-0.626769	3.0745	0.00210857	0.0489528
617	AT5G22090	Chr5:7314633-7316651	133.932	86.8096	-0.625577	3.13699	0.0017069	0.0421742
618	AT2G22330	Chr2:9488553-9491187	45.2125	29.3345	-0.624121	3.10172	0.00192399	0.0460329
619	AT1G14350	Chr1:4907952-4913152	13.8778	9.00569	-0.623873	3.62224	0.000292067	0.0110552
620	AT4G15390	Chr4:8792811-8794293	101.022	65.5562	-0.623859	3.16999	0.00152446	0.0388037
621	AT2G39570	Chr2:16507895-16510198	141.775	92.0064	-0.623794	3.13451	0.00172142	0.042485
622	AT4G36850	Chr4:17353290-17355891	110.146	71.6531	-0.620311	3.15198	0.00162166	0.0403544
623	AT5G61420	Chr5:24689150-24691095	51.6415	33.5979	-0.620158	4.25575	2.08348e-05	0.00131002
624	AT5G11090	Chr5:3524679-3525846	145.241	94.5012	-0.620042	3.15188	0.00162221	0.0403544
625	AT2G42330	Chr2:17627341-17634089	11.5117	7.50418	-0.617328	3.77801	0.000158086	0.00684163
626	AT5G18630	Chr5:6202608-6205737	36.7298	24.0069	-0.613498	4.4757	7.61605e-06	0.000561997
627	AT4G01450	Chr4:608453-610724	29.4984	19.3317	-0.609665	4.77338	1.81161e-06	0.00016682
628	AT2G01420	Chr2:180104-183328	41.1448	27.0592	-0.60459	4.92706	8.3478e-07	8.71192e-05
629	AT5G07100	Chr5:2204247-2205811	55.4915	36.8198	-0.591786	3.82069	0.000133077	0.00596424
630	AT4G09760	Chr4:6146689-6151399	35.1623	23.3575	-0.590144	3.61304	0.000302624	0.0113957
631	AT4G33740	Chr4:16186829-16189007	79.5231	52.8697	-0.588934	6.27667	3.45896e-10	7.5056e-08
632	AT4G12020	Chr4:7201655-7209648	4.5924	3.08272	-0.575045	3.07675	0.0020927	0.0486876
633	AT4G18010	Chr4:9991011-9994420	29.2626	19.6997	-0.570883	4.29283	1.7641e-05	0.00113047
634	AT4G32460	Chr4:15660926-15665013	35.4547	24.0012	-0.56287	3.31728	0.000908978	0.0263226
635	AT3G59350	Chr3:21932524-21935192	94.1797	63.787	-0.562154	5.04785	4.46805e-07	5.04389e-05
636	AT4G37070	Chr4:17464784-17467109	25.9244	17.573	-0.56095	3.64311	0.000269364	0.0103924
637	AT4G28260	Chr4:14004484-14006970	38.9307	26.4272	-0.558882	3.32605	0.000880856	0.0259474
638	AT2G05520	Chr2:2026161-2027117	1006.68	683.926	-0.55769	6.30683	2.84799e-10	6.36904e-08
639	AT5G54080	Chr5:21945868-21952550	51.8024	35.2614	-0.554928	3.19371	0.00140459	0.0363421
640	AT1G14170	Chr1:4843233-4845847	15.8185	10.8093	-0.54933	3.09055	0.00199785	0.04703
641	AT3G17510	Chr3:5988990-5992912	51.8857	35.4998	-0.547525	3.7987	0.000145457	0.00644008
642	AT2G39800	Chr2:16598163-16603319	16.2253	11.1567	-0.540337	3.31881	0.000904011	0.0263226
643	AT4G19160	Chr4:10477295-10480141	68.5264	47.486	-0.52916	4.65475	3.24374e-06	0.000275542
644	AT3G20810	Chr3:7275673-7278379	21.8549	15.2698	-0.517272	3.24802	0.00116211	0.031443
645	AT5G20960	Chr5:7116737-7122774	25.4416	17.8476	-0.511456	3.46203	0.000536114	0.0176419
646	AT1G55810	Chr1:20860608-20864266	40.6112	28.5085	-0.510484	3.70879	0.00020825	0.00852847
647	AT2G33310	Chr2:14113024-14116087	27.1961	19.143	-0.506587	3.09258	0.00198425	0.0468946
648	AT2G02710	Chr2:758692-761013	54.0645	38.0888	-0.505314	3.64925	0.000263003	0.010238
649	AT3G26510	Chr3:9710336-9712660	90.6269	63.9334	-0.503369	3.36354	0.000769488	0.0231968
650	AT4G12720	Chr4:7487338-7490077	18.5042	13.0906	-0.499319	3.26556	0.0010925	0.0300144
651	AT5G54280	Chr5:22038272-22046298	11.4384	8.10752	-0.496556	3.4701	0.000520267	0.0172238
652	AT4G34710	Chr4:16560061-16562969	193.906	138.507	-0.485399	3.4733	0.000514108	0.0170457
653	AT3G19860	Chr3:6903832-6906128	86.9159	62.3708	-0.478749	3.27975	0.00103899	0.0289333
654	AT5G02290	Chr5:469297-472784	28.8319	20.7115	-0.477237	3.16191	0.00156735	0.0394829
655	AT3G16450	Chr3:5588393-5590055	90.9898	65.7981	-0.46766	4.17573	2.97037e-05	0.00176419
656	AT5G42900	Chr5:17197640-17199793	83.4303	60.3542	-0.467118	3.1676	0.00153704	0.0390333
657	AT1G72510	Chr1:27303365-27304850	51.4646	37.7624	-0.44663	3.38963	0.00069988	0.0216341
658	AT5G66250	Chr5:26468532-26470556	22.5466	16.559	-0.445293	3.08953	0.00200473	0.0471412
659	AT1G15350	Chr1:5278259-5279877	60.0792	44.4753	-0.433863	3.08385	0.0020434	0.0478965
660	AT3G14990	Chr3:5047399-5049877	386.572	286.498	-0.432209	4.03567	5.44462e-05	0.00291532
661	AT2G42890	Chr2:17849818-17854553	23.0559	17.1657	-0.425606	3.69912	0.000216351	0.00874825
662	AT2G14170	Chr2:5977355-5981899	93.6078	70.4699	-0.409622	3.17351	0.0015061	0.0384256
663	AT2G32710	Chr2:13873435-13875831	41.6377	31.4134	-0.406513	3.07711	0.00209019	0.0486809
664	AT5G28770	Chr5:10796458-10798222	77.8191	59.0346	-0.398565	3.11741	0.00182449	0.0446445
665	AT5G03730	Chr5:974497-979849	54.0156	41.7425	-0.371858	3.4182	0.000630379	0.0200219
666	AT1G70410	Chr1:26533925-26538333	133.671	103.793	-0.364972	3.68156	0.00023181	0.00922023
667	AT5G07440	Chr5:2355936-2358194	449.164	355.483	-0.337464	3.2957	0.000981753	0.0277999
668	AT4G19880	Chr4:10784390-10786556	154.965	122.674	-0.337115	3.10009	0.00193464	0.0461595
669	AT3G08510	Chr3:2582361-2585851	170.977	135.945	-0.330775	3.23928	0.00119831	0.0320661
670	AT1G24825	Chr1:8774996-8778045	351.386	286.456	-0.294743	3.78263	0.000155181	0.00675128
671	AT5G63370	Chr5:25383905-25387224	40.3298	33.3306	-0.274999	3.1661	0.00154497	0.0391441
672	AT4G32850	Chr4:15849771-15854868	43.7246	37.4597	-0.223105	3.18092	0.0014681	0.0376314
