# Supplementary material for: The histone H3 variant H3.3 regulates gene body DNA methylation in Arabidopsis thaliana
Source: Genome Biol. 2017 May 18;18:94. doi: 10.1186/s13059-017-1221-3 (PMC5437678; doi:10.1186/s13059-017-1221-3)
Supplement: Supplementary file 4 — List of genes significantly upregulated in h3.3kd-3 compared to WT. (XLS 116 kb) [file 13059_2017_1221_MOESM4_ESM.xls]

## Sheet: Sheet1
Additional File 4: Genes significantly upregulated in h3.3kd-3 compared to WT
No.	gene_id	locus	WT	h3.3kd-3	log2(fold_change)	test_stat	p_value	q_value
1	AT1G03890	Chr1:989197-991020	0	1.96618	1.79769e+308	1.79769e+308	4.32568e-06	0.000348535
2	AT1G04560	Chr1:1244946-1246059	0	1.16485	1.79769e+308	1.79769e+308	0.000955388	0.0272279
3	AT1G05510	Chr1:1629445-1630863	0	0.977249	1.79769e+308	1.79769e+308	0.000955388	0.0272279
4	AT1G28000	Chr1:9756673-9757963	0	0.592373	1.79769e+308	1.79769e+308	0.00182522	0.0446445
5	AT2G28490	Chr2:12178596-12181012	0	5.35013	1.79769e+308	1.79769e+308	2.83106e-11	7.21458e-09
6	AT3G12203	Chr3:3891356-3893981	0	0.628879	1.79769e+308	1.79769e+308	0.00103778	0.0289333
7	AT3G54625	Chr3:20220809-20223028	0	0.929762	1.79769e+308	1.79769e+308	0.000403752	0.0143414
8	AT3G56350	Chr3:20893945-20895625	0	0.976372	1.79769e+308	1.79769e+308	0.00103778	0.0289333
9	AT3G63040	Chr3:23295342-23297225	0	2.9735	1.79769e+308	1.79769e+308	0.000110923	0.00516135
10	AT4G21020	Chr4:11228186-11229577	0	0.93586	1.79769e+308	1.79769e+308	0.000731358	0.0223861
MIR319A	AT4G23713	Chr4:12352955-12353131	0	100.226	1.79769e+308	1.79769e+308	3.16712e-05	0.0018559
11	AT4G25140	Chr4:12900429-12903125	0	30.2876	1.79769e+308	1.79769e+308	1.50483e-18	7.49541e-16
12	AT4G27140	Chr4:13607328-13608031	0	90.2508	1.79769e+308	1.79769e+308	2.25372e-23	1.14867e-20
13	AT4G27150	Chr4:13609340-13610075	0	87.0815	1.79769e+308	1.79769e+308	1.68201e-23	8.77687e-21
14	AT4G29570	Chr4:14507397-14508482	0	2.93683	1.79769e+308	1.79769e+308	4.32568e-06	0.000348535
15	AT5G44310	Chr5:17847780-17849536	0	0.611667	1.79769e+308	1.79769e+308	0.000290174	0.0110081
16	AT5G54740	Chr5:22238357-22239187	0	6.76936	1.79769e+308	1.79769e+308	1.13968e-07	1.46065e-05
17	AT4G27160	Chr4:13611795-13612563	0.0805342	121.927	10.5641	-7.28793	3.14859e-13	1.23222e-10
18	AT4G28520	Chr4:14087555-14089796	0.115213	105.079	9.83295	-8.62927	0	0
19	AT1G03880	Chr1:985750-988146	0.0317903	28.0037	9.78281	-6.74555	1.52447e-11	4.17628e-09
20	AT5G44120	Chr5:17756263-17758288	0.197442	70.7411	8.48498	-12.0395	0	0
21	AT5G40420	Chr5:16173392-16174783	0.0679987	12.6209	7.53609	-5.16383	2.41947e-07	2.89754e-05
22	AT4G36700	Chr4:17298199-17300367	0.0277344	3.70412	7.06131	-4.82435	1.40458e-06	0.000137423
23	AT2G05580	Chr2:2055548-2056700	0.0521531	6.04353	6.85649	-4.67757	2.90288e-06	0.000253464
24	AT4G27170	Chr4:13613595-13614283	0.469209	46.8153	6.64061	-9.97793	0	0
25	AT4G26740	Chr4:13473515-13475328	0.0528816	3.94681	6.22178	-4.2229	2.41176e-05	0.00148056
26	AT4G08093	Chr4:4990160-4991619	0.0361973	1.74181	5.58856	-3.76992	0.000163298	0.00701733
27	AT2G39030	Chr2:16298226-16299202	0.23536	7.74292	5.03994	-6.60633	3.93956e-11	9.81129e-09
28	AT1G65090	Chr1:24176581-24183203	0.0439754	1.29556	4.88074	-3.26546	0.00109288	0.0300144
29	AT1G77960	Chr1:29306956-29313571	0.278322	7.07574	4.66805	-7.88624	3.10862e-15	1.41935e-12
30	AT3G22640	Chr3:8011723-8013902	0.499899	10.0025	4.32258	-8.58761	0	0
31	AT1G73190	Chr1:27521943-27523332	0.0931819	1.83016	4.29578	-3.97014	7.18298e-05	0.00360234
32	AT3G56970	Chr3:21084109-21085150	0.128315	2.14218	4.06131	-3.73128	0.000190509	0.00799846
33	AT5G59310	Chr5:23925084-23925852	0.319842	5.23495	4.03274	-4.48448	7.30924e-06	0.000543015
34	AT5G51210	Chr5:20820100-20820944	0.171398	2.60895	3.92805	-3.59737	0.000321451	0.0119812
35	AT2G05915	Chr2:2263815-2264265	1.22872	16.5915	3.75521	-4.73467	2.1941e-06	0.000201196
36	AT4G40020	Chr4:18553452-18555300	0.276331	3.71774	3.74995	-6.32009	2.61408e-10	5.90621e-08
37	AT3G28899	Chr3:10902326-10902515	7.88807	100.703	3.67429	-4.6192	3.85231e-06	0.0003198
38	AT3G60966	Chr3:22552619-22553668	0.107515	1.21481	3.49812	-3.16512	0.00155021	0.0392315
39	AT5G44430	Chr5:17908944-17909507	2.9177	32.5337	3.47903	-6.70281	2.04443e-11	5.39828e-09
40	AT2G34700	Chr2:14634133-14635627	0.175368	1.8944	3.43328	-3.10124	0.00192713	0.0460578
41	AT2G26010	Chr2:11087347-11087944	9.98781	95.5751	3.25839	-9.26877	0	0
42	AT1G07450	Chr1:2287925-2289336	0.530246	4.91792	3.21332	-5.13298	2.85196e-07	3.32466e-05
43	AT2G18050	Chr2:7845922-7846884	25.0858	231.054	3.20328	-15.504	0	0
44	AT4G04223	Chr4:2036510-2037816	12.8944	110.724	3.10215	-10.3431	0	0
45	AT2G30766	Chr2:13105769-13108470	0.523936	4.45922	3.08933	-3.33121	0.000864709	0.0256441
46	AT2G21490	Chr2:9206015-9207125	0.215613	1.7645	3.03274	-3.26341	0.00110079	0.0301185
47	AT1G17810	Chr1:6130024-6135345	0.187518	1.51923	3.01824	-3.69954	0.000215987	0.00874825
48	AT3G56980	Chr3:21086545-21087494	0.213252	1.67537	2.97385	-3.19338	0.00140619	0.0363421
49	AT5G52390	Chr5:21263935-21265264	0.166189	1.25123	2.91245	-3.11393	0.00184611	0.0447558
50	AT4G31940	Chr4:15451987-15454160	0.253729	1.9038	2.90753	-4.4516	8.52346e-06	0.000610458
51	AT3G10430	Chr3:3242749-3243862	0.199893	1.47227	2.88074	-3.51159	0.000445426	0.0152769
52	AT1G80130	Chr1:30140960-30142646	1.24139	8.80035	2.8256	-6.47113	9.72746e-11	2.26795e-08
53	AT5G07190	Chr5:2237506-2238671	0.275291	1.89242	2.78121	-3.37362	0.000741859	0.0226128
54	AT5G59170	Chr5:23881987-23883122	0.243963	1.67706	2.78121	-3.72554	0.000194895	0.00813585
55	AT5G44420	Chr5:17907068-17907598	9.70193	63.2637	2.70503	-7.0226	2.17781e-12	7.57603e-10
56	AT1G62580	Chr1:23173332-23179248	0.389836	2.48125	2.67013	-4.42363	9.70582e-06	0.00068617
57	AT1G11070	Chr1:3690211-3693648	0.320078	2.03266	2.66687	-4.80519	1.54605e-06	0.000146681
58	AT2G20880	Chr2:8985972-8987263	0.585074	3.52947	2.59276	-4.53422	5.78177e-06	0.000444608
59	AT1G47395	Chr1:17383033-17383408	2.38524	13.7941	2.53185	-3.90907	9.26519e-05	0.0044726
60	AT3G06160	Chr3:1864325-1867192	0.403007	2.31807	2.52405	-3.5307	0.000414465	0.0145657
61	AT1G29110	Chr1:10171682-10173071	0.28355	1.61505	2.5099	-3.31808	0.000906394	0.0263226
62	AT5G07550	Chr5:2388309-2389249	0.63647	3.46783	2.44587	-3.09134	0.00199257	0.0470065
63	AT2G32550	Chr2:13819378-13822839	0.484667	2.50961	2.3724	-3.84649	0.00011982	0.0054802
64	AT4G19690	Chr4:10707425-10709015	2.44866	12.491	2.35083	-6.14589	7.95187e-10	1.5843e-07
65	AT4G24000	Chr4:12462029-12465625	0.20363	1.03347	2.34347	-3.68875	0.000225355	0.00902903
66	AT3G02480	Chr3:512311-513027	1.29732	6.5521	2.33642	-3.23876	0.0012005	0.0320855
67	AT4G01930	Chr4:838801-840760	0.181199	0.88972	2.29578	-3.17357	0.00150577	0.0384256
68	AT2G15810	Chr2:6882820-6886775	0.205899	0.963428	2.22624	-4.05086	5.10304e-05	0.00275464
69	AT2G15800	Chr2:6877773-6882741	0.452812	2.11293	2.22226	-4.05595	4.99316e-05	0.00271453
70	AT3G01570	Chr3:221938-222827	1.26586	5.85	2.20832	-4.01468	5.95262e-05	0.0031088
71	AT2G30942	Chr2:13170870-13172021	3.86427	17.8358	2.20651	-4.24069	2.22829e-05	0.00138736
72	AT1G51670	Chr1:19156503-19158749	0.36051	1.65216	2.19624	-3.08693	0.00202237	0.0475051
73	AT1G48400	Chr1:17882135-17883855	0.27283	1.23366	2.17688	-3.10541	0.00190016	0.0458634
74	AT4G15210	Chr4:8666337-8669470	5.47067	24.6833	2.17375	-8.49723	0	0
75	AT4G31520	Chr4:15278280-15281739	0.335981	1.50832	2.1665	-3.69744	0.000217783	0.00878995
76	AT3G53730	Chr3:19912493-19913033	116.102	505.441	2.12215	-10.3815	0	0
77	AT3G45140	Chr3:16525409-16529352	36.579	156.481	2.0969	-10.2451	0	0
78	AT1G10000	Chr1:3263876-3264788	0.577419	2.3942	2.05185	-3.08488	0.00203633	0.0477819
79	AT2G39330	Chr2:16419595-16421852	0.481571	1.95474	2.02116	-3.50504	0.000456532	0.0155363
80	AT3G53650	Chr3:19889357-19889774	8.31376	33.6991	2.01914	-4.67058	3.00348e-06	0.000259207
81	AT1G22980	Chr1:8132443-8134350	0.897071	3.62955	2.01649	-4.08557	4.39692e-05	0.00244576
82	AT1G01580	Chr1:209394-213041	0.885934	3.50032	1.98221	-4.71754	2.38716e-06	0.000216186
83	AT1G14250	Chr1:4868451-4871488	1.46634	5.65136	1.94638	-4.91913	8.69279e-07	9.02897e-05
84	AT1G69880	Chr1:26321478-26322993	10.9261	41.4117	1.92227	-6.27482	3.5005e-10	7.52127e-08
85	AT5G05490	Chr5:1620457-1629269	0.381021	1.4409	1.91902	-3.80401	0.000142375	0.00631639
86	AT4G23600	Chr4:12310618-12313212	13.7726	51.9913	1.91646	-12.2749	0	0
87	AT1G05680	Chr1:1703091-1704691	0.898878	3.36117	1.90277	-3.86901	0.000109279	0.00511743
88	AT1G53490	Chr1:19963213-19969757	0.723292	2.53828	1.8112	-3.82992	0.000128187	0.00580442
89	AT3G13270	Chr3:4285850-4288332	0.903152	3.04512	1.75346	-3.68516	0.000228555	0.00910728
90	AT1G71380	Chr1:26899783-26901789	0.516233	1.72963	1.74437	-3.07767	0.00208623	0.0486403
91	AT2G40520	Chr2:16922586-16925914	2.39881	7.96769	1.73185	-6.26644	3.69395e-10	7.85987e-08
92	AT5G62140	Chr5:24954505-24955385	2.93542	9.71013	1.72592	-3.88172	0.000103722	0.00490966
93	AT3G44300	Chr3:15983310-15985535	29.8254	97.3597	1.70678	-8.34298	0	0
94	AT4G17470	Chr4:9742758-9744860	1.67384	5.38793	1.68657	-3.72154	0.00019801	0.00823452
95	AT2G43510	Chr2:18067171-18067802	19.4615	62.1526	1.67519	-5.42333	5.84998e-08	8.21847e-06
96	AT5G42800	Chr5:17164140-17165918	0.7873	2.51276	1.67429	-3.10345	0.00191279	0.045932
97	AT5G05250	Chr5:1557036-1557998	2.87647	8.88636	1.62729	-3.89973	9.63017e-05	0.00459815
98	AT5G59130	Chr5:23870146-23873691	0.8017	2.44938	1.61128	-3.53463	0.000408348	0.0144112
99	AT5G24160	Chr5:8183074-8186640	8.88763	26.7399	1.58912	-6.70746	1.98039e-11	5.35831e-09
100	AT5G22300	Chr5:7379198-7381935	4.33343	12.9471	1.57905	-5.01282	5.3639e-07	5.93713e-05
101	AT2G15400	Chr2:6712935-6714586	2.44135	7.11928	1.54405	-3.95058	7.79616e-05	0.00384821
102	AT5G57320	Chr5:23212689-23217549	0.879844	2.54227	1.5308	-3.72839	0.000192704	0.00807517
103	AT4G36280	Chr4:17165330-17169375	0.858913	2.44696	1.51041	-3.30741	0.000941644	0.0269766
104	AT1G49490	Chr1:18317562-18320106	2.67921	7.5882	1.50195	-4.99005	6.03625e-07	6.61452e-05
105	AT5G20740	Chr5:7025685-7026532	3.53209	9.85096	1.47974	-3.54597	0.000391169	0.0140079
106	AT5G62210	Chr5:24986326-24987489	6.26759	17.2076	1.45706	-4.24158	2.21951e-05	0.00138583
107	AT1G17420	Chr1:5977410-5981480	1.74923	4.7807	1.4505	-4.40886	1.03917e-05	0.00072995
108	AT3G46670	Chr3:17191597-17195280	3.00281	8.17508	1.44492	-4.31951	1.56378e-05	0.00102304
109	AT4G20350	Chr4:10988393-10989840	4.10966	10.9746	1.41708	-3.52025	0.000431134	0.0149713
110	AT3G55710	Chr3:20673846-20675946	1.81575	4.84474	1.41585	-3.43634	0.000589623	0.0191038
111	AT3G27400	Chr3:10140322-10143225	3.23171	8.54725	1.40316	-3.99689	6.41814e-05	0.00329415
112	AT4G23680	Chr4:12336185-12337482	36.37	95.8968	1.39874	-6.3018	2.94201e-10	6.51283e-08
113	AT1G31820	Chr1:11416450-11418279	1.22216	3.19079	1.38448	-3.09797	0.00194852	0.0462976
114	AT1G02220	Chr1:428813-430647	6.87937	17.7435	1.36695	-4.8512	1.22715e-06	0.000123368
115	AT4G40042	Chr4:18559102-18560657	15.5459	39.7429	1.35417	-4.60884	4.04914e-06	0.000333307
116	AT3G28070	Chr3:10447921-10451034	4.14101	10.5381	1.34756	-4.84828	1.24535e-06	0.000124626
117	AT2G37770	Chr2:15834866-15837001	3.82004	9.53138	1.3191	-3.71884	0.000200141	0.00829059
118	AT2G35960	Chr2:15106939-15107993	5.07693	12.648	1.31688	-3.82087	0.000132982	0.00596424
119	AT5G10380	Chr5:3267634-3268813	8.20001	20.2233	1.30232	-4.61829	3.86923e-06	0.000319993
120	AT5G56810	Chr5:22974519-22975992	2.34541	5.77841	1.30083	-3.19976	0.00137543	0.0358004
121	AT1G62290	Chr1:23009910-23013529	6.21849	15.1241	1.28221	-5.42334	5.84962e-08	8.21848e-06
122	AT5G59320	Chr5:23928970-23929745	6.57007	15.8029	1.26621	-3.29957	0.000968325	0.0274894
123	AT2G28740	Chr2:12329487-12329995	73.0467	175.156	1.26175	-5.778	7.5596e-09	1.26809e-06
124	AT5G22460	Chr5:7443507-7445546	2.37716	5.67308	1.25489	-3.72585	0.000194661	0.00813585
125	AT3G27360	Chr3:10129104-10132760	20.8113	48.8089	1.22978	-4.89817	9.6733e-07	0.0001
126	AT4G12320	Chr4:7314777-7316669	3.37172	7.90015	1.2284	-3.75906	0.000170551	0.00727199
127	AT3G53310	Chr3:19766663-19768599	3.07847	7.20911	1.22761	-3.31721	0.000909207	0.0263226
128	AT3G56210	Chr3:20852494-20855548	14.6049	34.1688	1.22622	-6.70392	2.02895e-11	5.39828e-09
129	AT1G20160	Chr1:6990783-6993972	7.92608	18.3813	1.21356	-5.52359	3.32144e-08	4.88542e-06
130	AT1G78370	Chr1:29484268-29485290	138.819	317.58	1.19391	-6.00149	1.95514e-09	3.75867e-07
131	AT5G49730	Chr5:20201100-20204513	11.7043	26.73	1.19142	-5.62116	1.89678e-08	3.0343e-06
132	AT1G71140	Chr1:26824676-26826748	2.84985	6.49689	1.18886	-3.27813	0.00104497	0.0290628
133	AT5G59690	Chr5:24051551-24052143	93.1732	210.587	1.17643	-5.73397	9.81069e-09	1.62887e-06
134	AT5G45950	Chr5:18634078-18636699	13.151	29.6882	1.17472	-4.93266	8.11167e-07	8.506e-05
135	AT3G29030	Chr3:11011307-11013358	5.57359	12.4285	1.15697	-3.70535	0.000211095	0.0086152
136	AT1G03820	Chr1:959868-960728	18.7647	41.0711	1.13011	-4.50941	6.50077e-06	0.000492979
137	AT2G05100	Chr2:1823239-1824425	304.914	664.569	1.12402	-5.26522	1.40023e-07	1.76365e-05
138	AT3G60160	Chr3:22223802-22229204	1.0767	2.34272	1.12157	-3.27716	0.00104857	0.0291261
139	AT4G40045	Chr4:18559102-18560657	33.1281	71.9753	1.11945	-4.85323	1.2147e-06	0.000123247
140	AT1G65150	Chr1:24203840-24205775	5.47574	11.8765	1.11699	-4.48025	7.45546e-06	0.000552007
141	AT3G01060	Chr3:16642-18840	8.53809	18.3828	1.10637	-4.3813	1.17975e-05	0.000805463
142	AT5G59970	Chr5:24146174-24146726	41.2382	88.6842	1.10469	-4.58177	4.61046e-06	0.00037012
143	AT1G07820	Chr1:2421215-2421947	76.7584	164.69	1.10136	-6.76959	1.29148e-11	3.58279e-09
144	AT5G04230	Chr5:1160830-1163775	10.0229	21.4712	1.0991	-4.88742	1.02167e-06	0.00010503
145	AT1G15310	Chr1:5269018-5272058	4.02537	8.58964	1.09348	-3.48427	0.000493473	0.0165362
146	AT3G08770	Chr3:2664138-2664828	91.2959	194.672	1.09242	-5.31351	1.07533e-07	1.40279e-05
147	AT1G02205	Chr1:418766-422438	12.0863	25.765	1.09204	-5.17929	2.22732e-07	2.69691e-05
148	AT3G45930	Chr3:16883315-16883876	30.4036	63.4628	1.06167	-4.07202	4.6608e-05	0.00256648
149	AT5G49740	Chr5:20205341-20208730	4.3709	9.09755	1.05755	-3.9882	6.65764e-05	0.00340114
150	AT3G27690	Chr3:10255946-10257011	114.172	236.868	1.05287	-5.32089	1.0326e-07	1.36328e-05
151	AT2G43530	Chr2:18070055-18070718	16.666	34.535	1.05116	-3.12252	0.00179312	0.0439575
152	AT3G26570	Chr3:9756190-9758633	30.4154	62.8196	1.04641	-6.98596	2.82907e-12	9.39423e-10
153	AT1G30530	Chr1:10814658-10816583	8.30299	16.8568	1.02163	-4.15393	3.26818e-05	0.00189988
154	AT3G61950	Chr3:22939545-22941451	4.09849	8.30384	1.01869	-3.87827	0.000105204	0.00495837
155	AT2G29180	Chr2:12543022-12548494	47.7282	96.5945	1.0171	-4.67656	2.9173e-06	0.000253712
156	AT4G23250	Chr4:12162003-12167026	2.83028	5.5269	0.965526	-3.33131	0.000864368	0.0256441
157	AT2G33790	Chr2:14293560-14295271	8.96761	17.5082	0.965237	-3.29117	0.000997706	0.0281412
158	AT3G05180	Chr3:1466572-1470551	5.84008	11.3934	0.964135	-3.15812	0.00158789	0.0399084
159	AT2G43550	Chr2:18073233-18075498	35.3108	68.6687	0.959542	-3.91195	9.15525e-05	0.00442928
160	AT4G32200	Chr4:15548839-15555094	1.55181	3.00823	0.954959	-3.0688	0.00214918	0.0495283
161	AT5G23940	Chr5:8076328-8079793	17.0015	32.7988	0.947982	-4.46573	7.97973e-06	0.000582946
162	AT1G06360	Chr1:1938962-1940459	13.8482	26.6343	0.943584	-3.7918	0.000149562	0.00656874
163	AT4G34220	Chr4:16381505-16384194	20.4888	39.3709	0.942292	-4.69044	2.72617e-06	0.000239947
164	AT3G46320	Chr3:17019910-17020428	26.7556	51.2717	0.938324	-3.29569	0.000981799	0.0277999
165	AT4G28740	Chr4:14200902-14202681	6.97328	13.3398	0.935827	-3.21415	0.0013083	0.0344623
166	AT4G39210	Chr4:18259608-18263417	4.91825	9.32935	0.923631	-3.26817	0.00108246	0.0298029
167	AT1G19670	Chr1:6803610-6805044	7.67658	14.4975	0.917267	-3.19931	0.00137757	0.0358134
168	AT1G67080	Chr1:25045224-25046860	22.2682	41.9913	0.915106	-3.97963	6.90212e-05	0.00349771
169	AT3G19480	Chr3:6752530-6758261	6.02304	11.3384	0.912652	-3.42027	0.000625597	0.0199497
170	AT3G56360	Chr3:20896480-20897593	34.3816	64.5344	0.908433	-4.33544	1.45469e-05	0.00096317
171	AT5G02890	Chr5:670064-671471	9.46943	17.7652	0.907708	-3.32218	0.00089317	0.0261344
172	AT5G67280	Chr5:26842269-26845190	7.24564	13.5253	0.900477	-3.82546	0.00013053	0.00587412
173	AT3G16560	Chr3:5635595-5638482	6.06653	11.3239	0.900429	-3.51082	0.000446722	0.0152974
174	AT4G24780	Chr4:12770330-12772333	43.8706	81.732	0.897647	-4.52589	6.01421e-06	0.000460865
175	AT5G19500	Chr5:6578951-6583248	8.11662	15.1153	0.89706	-3.47851	0.000504204	0.0167929
176	AT3G49620	Chr3:18393746-18396816	21.1029	39.136	0.891055	-4.06346	4.83496e-05	0.00265571
177	AT2G25450	Chr2:10829915-10831655	204.528	377.835	0.885459	-4.19611	2.71543e-05	0.0016352
178	AT5G23060	Chr5:7736589-7738535	116.379	214.727	0.883674	-4.40419	1.0618e-05	0.000743464
179	AT5G15050	Chr5:4871638-4873598	8.28286	15.2045	0.876295	-3.40367	0.000664864	0.0207566
180	AT1G64900	Chr1:24113214-24114984	12.4644	22.8381	0.873634	-3.84904	0.000118579	0.00544365
181	AT2G05070	Chr2:1799233-1800392	416.495	761.526	0.870594	-4.00554	6.18751e-05	0.0032058
182	AT4G16370	Chr4:9247301-9250091	28.1252	51.3995	0.86989	-4.38703	1.1491e-05	0.00078946
183	AT2G41950	Chr2:17513078-17519293	13.6904	24.9201	0.864146	-3.27066	0.00107296	0.0296531
184	AT4G30470	Chr4:14894104-14896815	15.1553	27.5261	0.860978	-3.71581	0.000202557	0.00836014
185	AT4G39230	Chr4:18265884-18267829	10.8239	19.6583	0.860924	-3.33697	0.000846981	0.0252207
186	AT3G26170	Chr3:9573359-9575148	6.95808	12.6096	0.857763	-3.21073	0.00132399	0.0348339
187	AT4G37925	Chr4:17830561-17831554	16.752	30.3079	0.855364	-3.31754	0.000908142	0.0263226
188	AT4G01430	Chr4:585597-588029	9.69066	17.5316	0.855287	-3.46718	0.000525953	0.0173596
189	AT3G12110	Chr3:3857842-3859798	13.7391	24.8447	0.854649	-3.64331	0.000269151	0.0103924
190	AT2G21210	Chr2:9085209-9085909	25.2739	45.3233	0.842606	-3.32234	0.000892667	0.0261344
191	AT3G04210	Chr3:1105962-1108069	15.2041	27.215	0.839943	-3.90678	9.3533e-05	0.00448414
192	AT2G03420	Chr2:1033597-1037632	62.5127	110.785	0.825541	-3.86304	0.000111983	0.00518613
193	AT1G09200	Chr1:2971592-2972199	154.169	272.696	0.822784	-4.14734	3.36355e-05	0.00194964
194	AT1G10470	Chr1:3442326-3443957	21.2501	37.5297	0.820567	-3.71839	0.000200493	0.00829059
195	AT1G03630	Chr1:907641-909376	77.3103	136.488	0.820043	-4.56482	4.99916e-06	0.000394107
196	AT4G19170	Chr4:10481785-10483857	11.9897	21.0648	0.813041	-3.67219	0.00024048	0.00949615
197	AT5G14660	Chr5:4726640-4728746	22.2799	38.897	0.803916	-4.8168	1.45877e-06	0.000140221
198	AT1G07010	Chr1:2152851-2156008	7.10502	12.3896	0.802214	-3.51492	0.000439885	0.0151257
199	AT1G07440	Chr1:2286148-2287730	26.9097	46.7943	0.798209	-3.59433	0.000325223	0.0121012
200	AT4G22470	Chr4:11840133-11841450	13.9587	24.2094	0.794402	-3.30755	0.00094117	0.0269766
201	AT3G02830	Chr3:613801-616144	9.23194	15.9779	0.791372	-3.19154	0.00141516	0.0364877
202	AT5G65360	Chr5:26119858-26120581	119.02	205.748	0.789667	-3.97935	6.91052e-05	0.00349771
203	AT5G13400	Chr5:4292746-4299223	9.88397	17.0031	0.782639	-3.436	0.000590363	0.0191038
204	AT1G75960	Chr1:28518032-28519874	7.98749	13.727	0.781205	-3.10466	0.00190499	0.0459052
205	AT4G37980	Chr4:17852440-17854500	35.6419	61.1731	0.779324	-4.93731	7.92066e-07	8.42666e-05
206	AT5G02710	Chr5:612569-614499	23.0564	39.4818	0.776019	-3.36904	0.000754292	0.0228962
207	AT4G00165	Chr4:69272-69884	33.6485	57.6056	0.775666	-3.57625	0.000348561	0.0127106
208	AT1G26230	Chr1:9072387-9075279	9.47936	16.114	0.765451	-3.18177	0.0014638	0.037565
209	AT3G16250	Chr3:5505403-5508414	29.8	50.5178	0.761478	-3.34842	0.000812735	0.0243092
210	AT5G04950	Chr5:1457644-1458890	21.8414	36.99	0.760071	-3.43571	0.000591001	0.0191038
211	AT1G60960	Chr1:22445309-22447214	17.5144	29.5957	0.756848	-3.4346	0.000593428	0.019154
212	AT3G17160	Chr3:5852151-5854906	46.3695	78.3508	0.756773	-3.5154	0.000439095	0.0151257
213	AT2G18150	Chr2:7892132-7893653	15.1712	25.5711	0.753176	-3.14482	0.00166188	0.0412478
214	AT5G64170	Chr5:25672465-25676746	4.13397	6.95474	0.750468	-3.56506	0.000363766	0.0131556
215	AT2G23670	Chr2:10063154-10064004	44.5382	74.8869	0.749671	-3.366	0.000762671	0.0230548
216	AT5G27670	Chr5:9792560-9793456	54.103	90.9625	0.749562	-3.56853	0.000358984	0.0130257
217	AT5G54370	Chr5:22075282-22076777	27.4427	46.1103	0.748668	-3.5277	0.000419187	0.0146756
218	AT3G26290	Chr3:9632681-9634470	21.3686	35.866	0.747125	-3.53522	0.000407436	0.0144022
219	AT5G52640	Chr5:21352398-21355361	7.66168	12.8086	0.741378	-3.16347	0.00155901	0.0393631
220	AT3G54720	Chr3:20254724-20257848	12.2007	20.3063	0.73496	-3.38234	0.000718717	0.0220608
221	AT1G14345	Chr1:4899144-4899979	27.9302	46.4446	0.733687	-3.13877	0.00169656	0.0419659
222	AT5G57345	Chr5:23229406-23230638	81.5031	135.384	0.732135	-3.62554	0.00028836	0.0109717
223	AT3G09050	Chr3:2764650-2766144	23.8946	39.6197	0.729535	-3.33438	0.000854901	0.025422
224	AT1G61580	Chr1:22720691-22723152	18.2499	30.1804	0.725727	-3.22413	0.00126356	0.0336069
225	AT2G16660	Chr2:7218705-7221625	18.3969	30.3389	0.72171	-3.42535	0.000614018	0.0197025
226	AT2G24820	Chr2:10574978-10579230	29.3964	48.4012	0.719405	-3.55674	0.00037549	0.0134906
227	AT1G75460	Chr1:28327885-28329764	17.602	28.9252	0.716584	-3.37446	0.000739593	0.0225802
228	AT3G62410	Chr3:23090943-23091566	99.6146	163.291	0.713012	-3.49772	0.000469247	0.0158266
229	AT4G28250	Chr4:14000037-14002069	20.873	34.1237	0.709137	-3.21632	0.00129844	0.0342852
230	AT2G30620	Chr2:13044930-13046511	167.003	272.958	0.708808	-3.45789	0.000544419	0.0178615
231	AT3G44310	Chr3:15986863-15989103	306.482	497.227	0.698099	-4.60825	4.06064e-06	0.000333307
232	AT3G01980	Chr3:327454-329031	15.5044	25.0702	0.693293	-4.08571	4.39422e-05	0.00244576
233	AT5G65010	Chr5:25969188-25972575	161.012	259.547	0.688823	-3.26173	0.00110733	0.0302219
234	AT3G21690	Chr3:7638662-7642205	32.9543	53.0355	0.686491	-3.44666	0.000567565	0.0185653
235	AT3G15570	Chr3:5267350-5271922	16.8035	26.958	0.681957	-3.20394	0.00135559	0.0354523
236	AT5G09995	Chr5:3124567-3126378	18.8202	30.186	0.681598	-3.44186	0.000577726	0.0187855
237	AT2G34510	Chr2:14543996-14546879	31.0028	49.7213	0.681465	-3.32042	0.000898822	0.0262648
238	AT1G15980	Chr1:5489297-5493772	84.8191	135.538	0.676241	-3.42137	0.000623076	0.0199348
239	AT4G38460	Chr4:17994780-17996205	63.8339	101.825	0.673703	-3.40742	0.000655807	0.0205618
240	AT2G37620	Chr2:15779173-15781561	16.9576	27.0017	0.671117	-3.53053	0.000414721	0.0145657
241	AT5G48880	Chr5:19813337-19817897	7.30996	11.6254	0.669347	-3.37236	0.000745273	0.0226853
242	AT4G26530	Chr4:13391292-13393107	134.063	213.169	0.669081	-4.22798	2.35804e-05	0.00145165
243	AT3G25770	Chr3:9406872-9407955	88.0196	139.727	0.666718	-3.37146	0.0007477	0.0227276
244	AT4G39330	Chr4:18291217-18293512	43.6717	68.9141	0.658101	-5.34835	8.8762e-08	1.17897e-05
245	AT5G42650	Chr5:17097594-17099395	22.4726	35.1706	0.646204	-3.11484	0.00184043	0.0447558
246	AT2G47910	Chr2:19614697-19615769	36.0778	56.1856	0.639089	-3.30588	0.000946796	0.0270534
247	AT1G06040	Chr1:1828412-1829890	70.8781	110.166	0.636268	-3.2475	0.00116425	0.0314621
248	AT2G17695	Chr2:7684111-7685176	29.72	45.9262	0.627886	-3.44099	0.000579598	0.0188185
249	AT4G26630	Chr4:13430526-13435770	120.777	185.655	0.620272	-3.32879	0.000872249	0.0257631
250	AT2G41720	Chr2:17403602-17407135	12.4733	19.1526	0.61869	-4.01443	5.95895e-05	0.0031088
251	AT3G13470	Chr3:4389684-4392851	45.0286	68.8874	0.613399	-3.11471	0.00184128	0.0447558
252	AT4G33220	Chr4:16022438-16026360	54.0199	82.4445	0.609931	-3.09937	0.00193932	0.046198
253	AT4G26370	Chr4:13333723-13336230	59.8475	90.2781	0.593084	-3.1026	0.0019183	0.0459469
254	AT5G17760	Chr5:5860420-5862422	15.7361	23.6406	0.587193	-3.15432	0.0016087	0.0402473
255	AT4G00430	Chr4:185449-187627	92.2849	138.406	0.58474	-4.17091	3.03383e-05	0.00179701
256	AT3G06510	Chr3:2016329-2019778	21.828	31.4909	0.528757	-4.23048	2.33189e-05	0.00144398
257	AT3G19800	Chr3:6876078-6879399	41.7581	60.1633	0.526825	-3.43259	0.000597836	0.0192679
258	AT5G58330	Chr5:23577438-23582395	106.389	152.165	0.516288	-3.48196	0.000497758	0.0166294
259	AT1G48030	Chr1:17717132-17719141	86.7886	122.961	0.502624	-3.10897	0.00187741	0.0453641
260	AT5G13750	Chr5:4438199-4441579	14.8948	21.0399	0.498321	-3.2688	0.00108005	0.0297741
261	AT5G58140	Chr5:23524426-23533111	24.9987	35.0852	0.48901	-4.63517	3.56644e-06	0.000299472
262	AT4G22890	Chr4:12006985-12009520	172.799	242.138	0.486741	-3.28612	0.00101578	0.0285407
263	AT1G14150	Chr1:4839852-4841848	65.4901	91.5865	0.483856	-3.25703	0.00112584	0.0306129
264	AT2G17033	Chr2:7401137-7403646	17.7135	24.688	0.47896	-3.38519	0.000711278	0.0218949
265	AT5G14060	Chr5:4535400-4539193	29.3209	40.5472	0.467673	-3.40307	0.000666322	0.0207726
266	AT2G39730	Chr2:16570745-16573548	2083.27	2868.76	0.461575	-3.14187	0.00167874	0.0416191
267	AT1G07280	Chr1:2238086-2241217	48.7344	66.9449	0.458033	-3.42072	0.000624567	0.0199497
268	AT4G11570	Chr4:7004332-7006081	26.1771	35.8663	0.454323	-3.39719	0.000680815	0.0211342
269	AT5G20950	Chr5:7107375-7111349	65.6955	88.4172	0.428531	-3.18774	0.00143391	0.0369277
270	AT2G04030	Chr2:1281840-1286104	106.514	143.15	0.426488	-3.13995	0.00168976	0.0418451
271	AT4G13495	Chr4:7842966-7846899	158.748	212.542	0.421012	-3.49764	0.000469397	0.0158266
272	AT1G55690	Chr1:20808260-20812840	14.7539	19.4785	0.400782	-3.19749	0.0013863	0.0359977
273	AT3G03780	Chr3:957084-960980	60.5432	79.5177	0.393312	-3.16276	0.00156283	0.0394143
274	AT2G42130	Chr2:17566184-17568144	38.9953	50.8072	0.381734	-3.28233	0.00102952	0.0288161
275	AT2G21385	Chr2:9149642-9151898	57.9258	75.4563	0.381435	-3.18739	0.00143562	0.0369286
276	AT2G22670	Chr2:9636439-9638683	82.238	106.896	0.378335	-3.57759	0.000346771	0.0126875
