# Supplementary material for: The histone H3 variant H3.3 regulates gene body DNA methylation in Arabidopsis thaliana
Source: Genome Biol. 2017 May 18;18:94. doi: 10.1186/s13059-017-1221-3 (PMC5437678; doi:10.1186/s13059-017-1221-3)
Supplement: Supplementary file 5 — GO term categories of significantly downregulated genes in h3.3kd-3 compared to WT. (XLS 86 kb) [file 13059_2017_1221_MOESM5_ESM.xls]

## Sheet: Sheet1
Additional File 5: GO-term categories of significantly downregulated genes in h3.3kd-3 compared to WT
Category	Term	p-value	Fold Enrichment	Bonferroni	Benjamini	FDR
GOTERM_BP_FAT	GO:0006979~response to oxidative stress	1.92831e-14	4.68733	1.59952e-11	1.59952e-11	2.97873e-11	1
GOTERM_BP_FAT	GO:0010033~response to organic substance	1.15994e-13	2.44245	9.60632e-11	4.80316e-11	1.7889e-10	2
GOTERM_BP_FAT	GO:0070301~cellular response to hydrogen peroxide	1.15337e-10	7.69943	9.54992e-08	3.18331e-08	1.77843e-07	3
GOTERM_BP_FAT	GO:0042744~hydrogen peroxide catabolic process	1.15337e-10	7.69943	9.54992e-08	3.18331e-08	1.77843e-07	4
GOTERM_BP_FAT	GO:0042743~hydrogen peroxide metabolic process	2.05399e-10	7.43695	1.70071e-07	4.25177e-08	3.16714e-07	5
GOTERM_BP_FAT	GO:0033554~cellular response to stress	5.32415e-10	3.24324	4.4084e-07	8.81679e-08	8.20952e-07	6
GOTERM_BP_FAT	GO:0034614~cellular response to reactive oxygen species	7.20844e-10	6.88897	5.96859e-07	9.94765e-08	1.1115e-06	7
GOTERM_BP_FAT	GO:0034599~cellular response to oxidative stress	8.5428e-10	6.81721	7.07343e-07	1.01049e-07	1.31725e-06	8
GOTERM_BP_FAT	GO:0009719~response to endogenous stimulus	2.45584e-09	2.27473	2.03343e-06	2.54179e-07	3.78675e-06	9
GOTERM_MF_FAT	GO:0016684~oxidoreductase activity, acting on peroxide as acceptor	2.73178e-09	5.94292	1.1774e-06	1.1774e-06	3.85167e-06	10
GOTERM_MF_FAT	GO:0004601~peroxidase activity	2.73178e-09	5.94292	1.1774e-06	1.1774e-06	3.85167e-06	11
GOTERM_BP_FAT	GO:0042542~response to hydrogen peroxide	2.88997e-09	5.90436	2.39289e-06	2.65877e-07	4.45617e-06	12
GOTERM_BP_FAT	GO:0009743~response to carbohydrate stimulus	5.80347e-09	4.38494	4.80526e-06	4.80527e-07	8.9486e-06	13
GOTERM_BP_FAT	GO:0006800~oxygen and reactive oxygen species metabolic process	6.45874e-09	6.00415	5.34782e-06	4.86167e-07	9.95899e-06	14
GOTERM_MF_FAT	GO:0005506~iron ion binding	7.8654e-09	2.52644	3.38998e-06	1.69499e-06	1.10898e-05	15
GOTERM_BP_FAT	GO:0009725~response to hormone stimulus	8.68367e-09	2.2799	7.19005e-06	5.99173e-07	1.33897e-05	16
GOTERM_BP_FAT	GO:0010200~response to chitin	1.1031e-08	5.43945	9.13366e-06	7.02592e-07	1.70092e-05	17
GOTERM_BP_FAT	GO:0006952~defense response	1.88325e-08	2.15327	1.55932e-05	1.1138e-06	2.90385e-05	18
GOTERM_MF_FAT	GO:0016209~antioxidant activity	3.16215e-08	5.10589	1.36288e-05	4.54295e-06	4.45847e-05	19
GOTERM_BP_FAT	GO:0016036~cellular response to phosphate starvation	3.86143e-08	10.8093	3.19721e-05	2.13151e-06	5.95409e-05	20
GOTERM_BP_FAT	GO:0000302~response to reactive oxygen species	5.20244e-08	4.93436	4.30753e-05	2.69226e-06	8.02185e-05	21
GOTERM_BP_FAT	GO:0009617~response to bacterium	2.61934e-07	3.57624	0.000216858	1.27576e-05	0.000403886	22
GOTERM_BP_FAT	GO:0031667~response to nutrient levels	2.82087e-07	6.28418	0.000233541	1.29759e-05	0.00043496	23
GOTERM_BP_FAT	GO:0031669~cellular response to nutrient levels	3.29095e-07	6.85014	0.000272453	1.43415e-05	0.000507443	24
GOTERM_BP_FAT	GO:0009267~cellular response to starvation	7.00325e-07	7.15248	0.000579701	2.8993e-05	0.00107985	25
GOTERM_CC_FAT	GO:0005576~extracellular region	7.53257e-07	1.97098	8.21016e-05	8.21016e-05	0.000849611	26
GOTERM_BP_FAT	GO:0010035~response to inorganic substance	8.0019e-07	2.49123	0.000662338	3.15499e-05	0.00123384	27
GOTERM_CC_FAT	GO:0012505~endomembrane system	9.21849e-07	1.42146	0.000100477	5.02395e-05	0.00103977	28
GOTERM_MF_FAT	GO:0005509~calcium ion binding	9.35466e-07	2.82665	0.000403105	0.000100791	0.00131895	29
GOTERM_BP_FAT	GO:0009991~response to extracellular stimulus	1.44855e-06	5.47331	0.00119868	5.45165e-05	0.00223355	30
GOTERM_BP_FAT	GO:0042594~response to starvation	1.85735e-06	6.51196	0.00153671	6.68625e-05	0.00286389	31
GOTERM_BP_FAT	GO:0031668~cellular response to extracellular stimulus	1.96308e-06	5.83531	0.00162411	6.77239e-05	0.0030269	32
GOTERM_BP_FAT	GO:0006817~phosphate transport	2.6001e-06	15.9068	0.00215057	8.61116e-05	0.00400912	33
GOTERM_BP_FAT	GO:0042742~defense response to bacterium	3.13726e-06	3.7544	0.00259429	9.99049e-05	0.00483736	34
GOTERM_BP_FAT	GO:0006955~immune response	6.18332e-06	2.97817	0.00510672	0.000189604	0.00953388	35
GOTERM_BP_FAT	GO:0009751~response to salicylic acid stimulus	1.59761e-05	3.87823	0.0131412	0.000472328	0.0246313	36
GOTERM_MF_FAT	GO:0020037~heme binding	1.61167e-05	2.66708	0.00692227	0.0013883	0.0227213	37
GOTERM_MF_FAT	GO:0009055~electron carrier activity	2.20304e-05	2.15231	0.00945026	0.00158128	0.0310572	38
GOTERM_BP_FAT	GO:0009063~cellular amino acid catabolic process	2.22502e-05	7.43695	0.0182547	0.000635086	0.034303	39
GOTERM_BP_FAT	GO:0009310~amine catabolic process	3.67419e-05	6.96225	0.0299648	0.00101358	0.0566389	40
GOTERM_CC_FAT	GO:0030312~external encapsulating structure	3.67594e-05	2.21571	0.00399883	0.00133473	0.0414539	41
GOTERM_BP_FAT	GO:0009628~response to abiotic stimulus	5.13733e-05	1.73135	0.0416461	0.00137126	0.0791852	42
GOTERM_MF_FAT	GO:0046906~tetrapyrrole binding	5.7761e-05	2.46805	0.0245884	0.00355021	0.0814094	43
GOTERM_CC_FAT	GO:0005618~cell wall	6.74774e-05	2.18021	0.00732831	0.00183713	0.0760829	44
GOTERM_BP_FAT	GO:0055114~oxidation reduction	0.00014409	1.6861	0.112472	0.00372166	0.221948	45
GOTERM_MF_FAT	GO:0016762~xyloglucan:xyloglucosyl transferase activity	0.000186799	8.0945	0.0773615	0.0100142	0.263055	46
GOTERM_BP_FAT	GO:0009620~response to fungus	0.000190694	2.24127	0.146073	0.00477372	0.293635	47
GOTERM_BP_FAT	GO:0045730~respiratory burst	0.000196599	29.0868	0.150239	0.0047768	0.302715	48
GOTERM_BP_FAT	GO:0002252~immune effector process	0.000338638	9.48481	0.244548	0.00798055	0.520886	49
GOTERM_BP_FAT	GO:0009414~response to water deprivation	0.00035574	3.09873	0.255174	0.00815008	0.547125	50
GOTERM_BP_FAT	GO:0046395~carboxylic acid catabolic process	0.000439059	4.38054	0.304845	0.00977945	0.674864	51
GOTERM_BP_FAT	GO:0016054~organic acid catabolic process	0.000439059	4.38054	0.304845	0.00977945	0.674864	52
GOTERM_MF_FAT	GO:0015294~solute:cation symporter activity	0.000466276	3.63427	0.182097	0.0220871	0.655422	53
GOTERM_MF_FAT	GO:0005199~structural constituent of cell wall	0.000482165	6.84919	0.187682	0.0205718	0.677687	54
GOTERM_BP_FAT	GO:0015698~inorganic anion transport	0.000510873	5.59361	0.344994	0.0110727	0.784842	55
GOTERM_BP_FAT	GO:0009415~response to water	0.000588128	2.94798	0.385603	0.0124124	0.903023	56
GOTERM_BP_FAT	GO:0045087~innate immune response	0.000599719	2.51204	0.391474	0.0123411	0.920743	57
GOTERM_BP_FAT	GO:0019751~polyol metabolic process	0.000621281	6.52587	0.402249	0.0124723	0.9537	58
GOTERM_BP_FAT	GO:0050832~defense response to fungus	0.000666998	2.18697	0.424467	0.0130676	1.02354	59
GOTERM_BP_FAT	GO:0009611~response to wounding	0.000735194	3.21537	0.456086	0.0140621	1.12764	60
GOTERM_BP_FAT	GO:0052317~camalexin metabolic process	0.00103515	18.1792	0.575798	0.019301	1.58428
GOTERM_BP_FAT	GO:0010120~camalexin biosynthetic process	0.00103515	18.1792	0.575798	0.019301	1.58428
GOTERM_BP_FAT	GO:0009753~response to jasmonic acid stimulus	0.00123739	3.02987	0.641273	0.0225245	1.89105
GOTERM_MF_FAT	GO:0015114~phosphate transmembrane transporter activity	0.00130451	10.0421	0.430281	0.0498606	1.82367
GOTERM_BP_FAT	GO:0042431~indole metabolic process	0.00152123	16.1593	0.716498	0.0270309	2.32009
GOTERM_BP_FAT	GO:0046217~indole phytoalexin metabolic process	0.00152123	16.1593	0.716498	0.0270309	2.32009
GOTERM_BP_FAT	GO:0009700~indole phytoalexin biosynthetic process	0.00152123	16.1593	0.716498	0.0270309	2.32009
GOTERM_BP_FAT	GO:0052314~phytoalexin metabolic process	0.00152123	16.1593	0.716498	0.0270309	2.32009
GOTERM_BP_FAT	GO:0052315~phytoalexin biosynthetic process	0.00152123	16.1593	0.716498	0.0270309	2.32009
GOTERM_BP_FAT	GO:0006970~response to osmotic stress	0.00153784	2.09585	0.720377	0.0267488	2.34515
GOTERM_MF_FAT	GO:0015293~symporter activity	0.00158079	3.13642	0.494324	0.0552374	2.2059
GOTERM_MF_FAT	GO:0045735~nutrient reservoir activity	0.00178233	4.55639	0.536463	0.0574287	2.48387
GOTERM_BP_FAT	GO:0032870~cellular response to hormone stimulus	0.00192981	2.01991	0.797987	0.0327723	2.9346
GOTERM_BP_FAT	GO:0009755~hormone-mediated signaling	0.00192981	2.01991	0.797987	0.0327723	2.9346
GOTERM_MF_FAT	GO:0043565~sequence-specific DNA binding	0.00204383	1.97514	0.58596	0.0610426	2.84344
GOTERM_CC_FAT	GO:0048046~apoplast	0.00215098	2.1795	0.2092	0.0458572	2.3995
GOTERM_CC_FAT	GO:0009505~plant-type cell wall	0.00221033	2.46687	0.21431	0.0394016	2.46495
GOTERM_BP_FAT	GO:0009737~response to abscisic acid stimulus	0.00229231	2.29632	0.850463	0.0380375	3.47678
GOTERM_BP_FAT	GO:0000160~two-component signal transduction system (phosphorelay)	0.00280983	2.50173	0.902686	0.0455273	4.24591
GOTERM_BP_FAT	GO:0009651~response to salt stress	0.00302444	2.06918	0.918572	0.0479875	4.56318
GOTERM_BP_FAT	GO:0042435~indole derivative biosynthetic process	0.00320287	5.89596	0.929788	0.0497987	4.82621
GOTERM_BP_FAT	GO:0006355~regulation of transcription, DNA-dependent	0.0036822	1.5358	0.952853	0.0560026	5.52946
GOTERM_BP_FAT	GO:0051252~regulation of RNA metabolic process	0.00405212	1.52739	0.965333	0.0603602	6.06886
GOTERM_MF_FAT	GO:0008889~glycerophosphodiester phosphodiesterase activity	0.00416938	11.7415	0.834826	0.113124	5.72075
GOTERM_BP_FAT	GO:0051865~protein autoubiquitination	0.00434159	27.2688	0.972749	0.0634037	6.48893
GOTERM_BP_FAT	GO:0002679~respiratory burst during defense response	0.00434159	27.2688	0.972749	0.0634037	6.48893
GOTERM_MF_FAT	GO:0005402~cation:sugar symporter activity	0.00438422	3.46907	0.849494	0.111623	6.00713
GOTERM_MF_FAT	GO:0015295~solute:hydrogen symporter activity	0.00438422	3.46907	0.849494	0.111623	6.00713
GOTERM_MF_FAT	GO:0005351~sugar:hydrogen symporter activity	0.00438422	3.46907	0.849494	0.111623	6.00713
GOTERM_BP_FAT	GO:0009723~response to ethylene stimulus	0.00478477	2.2724	0.981151	0.0684599	7.12869
GOTERM_BP_FAT	GO:0009814~defense response, incompatible interaction	0.00484221	3.4086	0.982031	0.0680819	7.21131
GOTERM_MF_FAT	GO:0008081~phosphoric diester hydrolase activity	0.00507275	4.37899	0.888298	0.12097	6.91948
GOTERM_BP_FAT	GO:0009739~response to gibberellin stimulus	0.00546802	3.05533	0.989326	0.0752898	8.10697
GOTERM_BP_FAT	GO:0009733~response to auxin stimulus	0.00555152	2.04988	0.990043	0.0751526	8.22586
GOTERM_BP_FAT	GO:0042434~indole derivative metabolic process	0.0055906	5.19406	0.990362	0.0744496	8.28145
GOTERM_BP_FAT	GO:0042430~indole and derivative metabolic process	0.0055906	5.19406	0.990362	0.0744496	8.28145
GOTERM_BP_FAT	GO:0006820~anion transport	0.00589492	3.68187	0.992519	0.0771173	8.71331
GOTERM_BP_FAT	GO:0019748~secondary metabolic process	0.0065129	1.89098	0.99553	0.0835641	9.58441
GOTERM_MF_FAT	GO:0051119~sugar transmembrane transporter activity	0.00777841	3.15081	0.965459	0.170538	10.4256
GOTERM_BP_FAT	GO:0016137~glycoside metabolic process	0.00820358	3.46271	0.998909	0.102609	11.928
GOTERM_MF_FAT	GO:0003700~transcription factor activity	0.0107682	1.36447	0.990593	0.21776	14.157
GOTERM_MF_FAT	GO:0015239~multidrug transporter activity	0.0107995	8.47995	0.99072	0.208635	14.1953
GOTERM_BP_FAT	GO:0019375~galactolipid biosynthetic process	0.0143865	15.5822	0.999994	0.170952	20.0239
GOTERM_BP_FAT	GO:0019374~galactolipid metabolic process	0.0143865	15.5822	0.999994	0.170952	20.0239
GOTERM_MF_FAT	GO:0030528~transcription regulator activity	0.0155796	1.31654	0.99885	0.275497	19.8599
GOTERM_BP_FAT	GO:0007242~intracellular signaling cascade	0.0176823	1.51877	1	0.203287	24.0496
GOTERM_BP_FAT	GO:0006071~glycerol metabolic process	0.0188786	6.92542	1	0.212668	25.4634
GOTERM_BP_FAT	GO:0009873~ethylene mediated signaling pathway	0.0189141	2.35261	1	0.210207	25.505
GOTERM_BP_FAT	GO:0006790~sulfur metabolic process	0.0196179	2.33885	1	0.214356	26.3248
GOTERM_BP_FAT	GO:0006869~lipid transport	0.0200701	2.47336	1	0.215957	26.847
GOTERM_BP_FAT	GO:0009664~plant-type cell wall organization	0.0200905	3.26294	1	0.213421	26.8705
GOTERM_BP_FAT	GO:0012501~programmed cell death	0.0202847	2.11955	1	0.212579	27.0936
GOTERM_MF_FAT	GO:0015103~inorganic anion transmembrane transporter activity	0.0213926	3.75342	0.99991	0.345346	26.2802
GOTERM_BP_FAT	GO:0019400~alditol metabolic process	0.0214243	6.61063	1	0.220464	28.3903
GOTERM_MF_FAT	GO:0015238~drug transporter activity	0.0214427	3.2183	0.999912	0.333815	26.3334
GOTERM_BP_FAT	GO:0016265~death	0.0233255	2.00401	1	0.234865	30.5057
GOTERM_BP_FAT	GO:0008219~cell death	0.0233255	2.00401	1	0.234865	30.5057
GOTERM_BP_FAT	GO:0009750~response to fructose stimulus	0.0237843	12.1195	1	0.236119	31.0075
GOTERM_BP_FAT	GO:0006560~proline metabolic process	0.0237843	12.1195	1	0.236119	31.0075
GOTERM_MF_FAT	GO:0016298~lipase activity	0.0264528	2.52528	0.99999	0.382109	31.4764
GOTERM_BP_FAT	GO:0016138~glycoside biosynthetic process	0.0273337	3.51856	1	0.263587	34.7756
GOTERM_BP_FAT	GO:0009065~glutamine family amino acid catabolic process	0.0291981	10.9075	1	0.275912	36.677
GOTERM_MF_FAT	GO:0003993~acid phosphatase activity	0.0295028	4.23998	0.999998	0.403265	34.442
GOTERM_BP_FAT	GO:0005984~disaccharide metabolic process	0.0296756	4.22773	1	0.276706	37.1555
GOTERM_BP_FAT	GO:0009816~defense response to bacterium, incompatible interaction	0.0333857	5.59361	1	0.30264	40.7602
GOTERM_BP_FAT	GO:0009404~toxin metabolic process	0.0368319	3.952	1	0.32519	43.9345
GOTERM_BP_FAT	GO:0009407~toxin catabolic process	0.0368319	3.952	1	0.32519	43.9345
GOTERM_BP_FAT	GO:0010876~lipid localization	0.0382801	2.20354	1	0.332344	45.2203
GOTERM_MF_FAT	GO:0004364~glutathione transferase activity	0.0387137	3.89386	1	0.480302	42.6897
GOTERM_BP_FAT	GO:0080135~regulation of cellular response to stress	0.0413096	9.08961	1	0.350301	47.8215
GOTERM_BP_FAT	GO:0009734~auxin mediated signaling pathway	0.0421381	2.48605	1	0.352552	48.5125
GOTERM_BP_FAT	GO:0009639~response to red or far red light	0.0448663	2.13873	1	0.36741	50.7278
GOTERM_MF_FAT	GO:0046872~metal ion binding	0.0460059	1.17068	1	0.528493	48.5241
GOTERM_MF_FAT	GO:0005319~lipid transporter activity	0.0464145	4.92384	1	0.518844	48.834
GOTERM_BP_FAT	GO:0007568~aging	0.0499077	2.98837	1	0.396282	54.5889
GOTERM_BP_FAT	GO:0009642~response to light intensity	0.0499077	2.98837	1	0.396282	54.5889
GOTERM_BP_FAT	GO:0009311~oligosaccharide metabolic process	0.0507779	3.56455	1	0.398084	55.2261
GOTERM_MF_FAT	GO:0004657~proline dehydrogenase activity	0.0515946	38.1598	1	0.544925	52.6165
GOTERM_MF_FAT	GO:0003680~AT DNA binding	0.0515946	38.1598	1	0.544925	52.6165
GOTERM_BP_FAT	GO:0050691~regulation of defense response to virus by host	0.0541143	36.3584	1	0.414703	57.5922
GOTERM_BP_FAT	GO:0009646~response to absence of light	0.0549525	7.79109	1	0.416036	58.1679
GOTERM_MF_FAT	GO:0016564~transcription repressor activity	0.0552745	3.46907	1	0.558202	55.1439
GOTERM_BP_FAT	GO:0009416~response to light stimulus	0.0557576	1.56045	1	0.417148	58.714
GOTERM_BP_FAT	GO:0009627~systemic acquired resistance	0.0565293	4.54481	1	0.418046	59.2313
GOTERM_MF_FAT	GO:0016791~phosphatase activity	0.0616303	1.73454	1	0.587039	59.2163
GOTERM_BP_FAT	GO:0048584~positive regulation of response to stimulus	0.0637403	3.30531	1	0.454435	63.78
GOTERM_MF_FAT	GO:0008559~xenobiotic-transporting ATPase activity	0.0642419	7.15496	1	0.591107	60.7878
GOTERM_MF_FAT	GO:0005315~inorganic phosphate transmembrane transporter activity	0.0642419	7.15496	1	0.591107	60.7878
GOTERM_MF_FAT	GO:0042910~xenobiotic transporter activity	0.0642419	7.15496	1	0.591107	60.7878
GOTERM_BP_FAT	GO:0009081~branched chain family amino acid metabolic process	0.0655584	4.27746	1	0.460418	64.8495
GOTERM_MF_FAT	GO:0050660~FAD binding	0.0663669	2.09414	1	0.592166	62.0248
GOTERM_BP_FAT	GO:0046686~response to cadmium ion	0.0667539	1.66782	1	0.463011	65.5365
GOTERM_BP_FAT	GO:0052482~cell wall thickening during defense response	0.0699267	6.81721	1	0.475553	67.2995
GOTERM_BP_FAT	GO:0052544~callose deposition in cell wall during defense response	0.0699267	6.81721	1	0.475553	67.2995
GOTERM_MF_FAT	GO:0043169~cation binding	0.06993	1.14565	1	0.601077	64.0179
GOTERM_BP_FAT	GO:0045088~regulation of innate immune response	0.0703055	4.15525	1	0.473832	67.5043
GOTERM_BP_FAT	GO:0009314~response to radiation	0.0724668	1.50865	1	0.480901	68.6499
GOTERM_BP_FAT	GO:0019438~aromatic compound biosynthetic process	0.0726485	1.8602	1	0.478225	68.7444
GOTERM_MF_FAT	GO:0043167~ion binding	0.0734276	1.14308	1	0.60903	65.8795
GOTERM_BP_FAT	GO:0044272~sulfur compound biosynthetic process	0.0739967	2.37859	1	0.481198	69.4377
GOTERM_CC_FAT	GO:0044421~extracellular region part	0.0744807	4.06131	0.999783	0.700378	58.2309
GOTERM_BP_FAT	GO:0009744~response to sucrose stimulus	0.075203	4.03983	1	0.483433	70.0459
GOTERM_MF_FAT	GO:0008378~galactosyltransferase activity	0.0763618	4.01682	1	0.61365	67.3718
GOTERM_MF_FAT	GO:0046509~1,2-diacylglycerol 3-beta-galactosyltransferase activity	0.0763874	25.4399	1	0.603719	67.3845
GOTERM_BP_FAT	GO:0009247~glycolipid biosynthetic process	0.0778551	6.4162	1	0.492316	71.3434
GOTERM_BP_FAT	GO:0006020~inositol metabolic process	0.0778551	6.4162	1	0.492316	71.3434
GOTERM_BP_FAT	GO:0005985~sucrose metabolic process	0.0778551	6.4162	1	0.492316	71.3434
GOTERM_BP_FAT	GO:0080040~positive regulation of cellular response to phosphate starvation	0.0800661	24.239	1	0.498922	72.3847
GOTERM_BP_FAT	GO:0032103~positive regulation of response to external stimulus	0.0800661	24.239	1	0.498922	72.3847
GOTERM_BP_FAT	GO:0006562~proline catabolic process	0.0800661	24.239	1	0.498922	72.3847
GOTERM_BP_FAT	GO:0032109~positive regulation of response to nutrient levels	0.0800661	24.239	1	0.498922	72.3847
GOTERM_BP_FAT	GO:0032106~positive regulation of response to extracellular stimulus	0.0800661	24.239	1	0.498922	72.3847
GOTERM_BP_FAT	GO:0034285~response to disaccharide stimulus	0.080247	3.93064	1	0.496295	72.4684
GOTERM_BP_FAT	GO:0009064~glutamine family amino acid metabolic process	0.0821348	3.02987	1	0.501285	73.3269
GOTERM_CC_FAT	GO:0031224~intrinsic to membrane	0.0840583	1.17462	0.99993	0.697692	62.8551
GOTERM_BP_FAT	GO:0052542~callose deposition during defense response	0.0860488	6.05974	1	0.514861	75.0278
GOTERM_BP_FAT	GO:0052543~callose deposition in cell wall	0.0860488	6.05974	1	0.514861	75.0278
GOTERM_BP_FAT	GO:0006350~transcription	0.0899636	1.248	1	0.527888	76.6272
GOTERM_CC_FAT	GO:0005773~vacuole	0.0930095	1.4243	0.999976	0.693436	66.75
GOTERM_BP_FAT	GO:0051607~defense response to virus	0.0944875	5.74081	1	0.542825	78.356
GOTERM_BP_FAT	GO:0052386~cell wall thickening	0.0944875	5.74081	1	0.542825	78.356
