# Supplementary material for: The histone H3 variant H3.3 regulates gene body DNA methylation in Arabidopsis thaliana
Source: Genome Biol. 2017 May 18;18:94. doi: 10.1186/s13059-017-1221-3 (PMC5437678; doi:10.1186/s13059-017-1221-3)
Supplement: Supplementary file 6 — List of hypomethylated TEs in h3.3kd-3. (XLS 190 kb) [file 13059_2017_1221_MOESM6_ESM.xls]

## Sheet: Sheet1
Additional file 6: List of hypomethylated TEs in h3.3kd-3
No.	gene_id	strand	start	end	TE	Type
1	AT1TE83185	+	25344309	25344450	ATHATN2	DNA/HAT
2	AT1TE41370	-	12690264	12690354	HELITRONY3	RC/Helitron
3	AT1TE41295	-	12646096	12646216	RathE2_cons	RathE2_cons
4	AT1TE09705	+	2986951	2987018	VANDAL8	DNA/MuDR
5	AT1TE45985	+	14006701	14006832	ATDNA12T3_2	DNA
6	AT1TE72160	-	21872093	21872178	HELITRONY1D	RC/Helitron
7	AT1TE11810	-	3630277	3630404	ATDNAI27T9A	DNA/MuDR
8	AT1TE16265	+	5025647	5025808	ATIS112A	DNA/Harbinger
9	AT1TE90315	-	27603352	27603513	ATIS112A	DNA/Harbinger
10	AT1TE66060	-	19986878	19987036	ATHPOGON1	DNA/Pogo
11	AT1TE52290	-	15887701	15887859	ATHATN1	DNA/HAT
12	AT1TE01905	+	587327	587409	ATREP4	RC/Helitron
13	AT1TE46005	-	14008089	14008253	ATHILA8B	LTR/Gypsy
14	AT1TE70150	-	21228851	21229015	RathE1_cons	RathE1_cons
15	AT1TE79630	+	24214995	24215152	TNAT1A	DNA
16	AT1TE35540	-	11006532	11006659	RathE3_cons	RathE3_cons
17	AT1TE73435	-	22236787	22236931	ATLINE1A	LINE/L1
18	AT1TE16275	+	5030107	5030262	ATIS112A	DNA/Harbinger
19	AT1TE67480	-	20432159	20432312	RathE1_cons	RathE1_cons
20	AT1TE71780	-	21753390	21753542	ATCOPIA67	LTR/Copia
21	AT1TE45895	-	13979641	13981876	HELITRONY1E	RC/Helitron
22	AT1TE70700	-	21418459	21418545	ATLINE1_6	LINE/L1
23	AT1TE71800	-	21755256	21755276	VANDAL1N1	DNA/MuDR
24	AT1TE65160	+	19716456	19719259	ATREP10D	RC/Helitron
25	AT1TE33350	+	10315744	10317790	ATCOPIA65	LTR/Copia
26	AT1TE70170	+	21237189	21237265	ATSINE4	SINE
27	AT1TE14655	-	4512584	4512667	ATCOPIA59	LTR/Copia
28	AT1TE42375	-	12993613	12993693	ATREP1	RC/Helitron
29	AT1TE33750	+	10443987	10444101	RathE1_cons	RathE1_cons
30	AT1TE39630	+	12207727	12207838	VANDAL1	DNA/MuDR
31	AT1TE31790	-	9867438	9867556	HELITRONY1B	RC/Helitron
32	AT1TE38835	+	11990879	11992997	ATREP15	RC/Helitron
33	AT1TE78160	+	23742384	23742487	ATHAT1	DNA/HAT
34	AT1TE13970	+	4294089	4294188	HELITRONY1E	RC/Helitron
35	AT1TE74085	+	22449883	22452429	ATREP3	RC/Helitron
36	AT1TE45990	+	14006883	14007129	ATCOPIA12	LTR/Copia
37	AT1TE71745	-	21741797	21742041	ATDNAI27T9B	DNA/MuDR
38	AT1TE41365	+	12689892	12690138	ATDNA12T3_2	DNA
39	AT1TE32620	-	10114015	10114270	VANDAL17	DNA/MuDR
40	AT1TE39885	-	12276389	12276648	ATCOPIA54	LTR/Copia
41	AT1TE41300	-	12646249	12646503	HELITRON5	RC/Helitron
42	AT1TE71275	-	21601923	21602156	ATREP1	RC/Helitron
43	AT1TE46550	-	14170849	14171086	HARBINGER	DNA/Harbinger
44	AT1TE08060	+	2473307	2473421	VANDAL8	DNA/MuDR
45	AT1TE73065	+	22125848	22126128	ATHAT3	DNA/HAT
46	AT1TE68660	-	20791408	20791700	ATHATN1	DNA/HAT
47	AT1TE80400	-	24483166	24483456	ATIS112A	DNA/Harbinger
48	AT1TE67660	-	20486942	20487229	ATCOPIA37	LTR/Copia
49	AT1TE44340	+	13548171	13548238	ATMUNX1	DNA/MuDR
50	AT1TE86740	-	26494215	26494503	ATMU8	DNA/MuDR
51	AT1TE85090	+	25969468	25969758	VANDAL17	DNA/MuDR
52	AT1TE43350	-	13260952	13263559	ATREP3	RC/Helitron
53	AT1TE90305	+	27597412	27597674	RP1_AT	DNA
54	AT1TE52520	+	15935440	15935710	RathE2_cons	RathE2_cons
55	AT1TE98075	-	29984485	29984711	RP1_AT	DNA
56	AT1TE75305	+	22846336	22854554	HELITRONY1A	RC/Helitron
57	AT1TE38910	-	12012336	12012506	ARNOLDY2	DNA/MuDR
58	AT1TE74005	+	22424411	22424583	ATDNAI27T9C	DNA/MuDR
59	AT1TE55375	+	16758780	16758954	HELITRONY1D	RC/Helitron
60	AT1TE58830	-	17715278	17715450	RathE3_cons	RathE3_cons
61	AT1TE15450	-	4770664	4770834	ATREP2A	RC/Helitron
62	AT1TE83170	+	25343133	25343303	ATHATN6	DNA/HAT
63	AT1TE31775	+	9865643	9873666	ATREP3	RC/Helitron
64	AT1TE54780	+	16620651	16620830	ATCOPIA80	LTR/Copia
65	AT1TE69925	+	21152797	21152995	ATREP15	RC/Helitron
66	AT1TE38020	-	11732948	11733122	ATREP10B	RC/Helitron
67	AT1TE58500	-	17624596	17624811	ATCOPIA21	LTR/Copia
68	AT1TE44080	-	13473487	13473687	ATENSPM3	DNA/En-Spm
69	AT1TE41805	+	12845727	12845932	HELITRONY3	RC/Helitron
70	AT1TE40015	-	12305631	12305759	ATREP10D	RC/Helitron
71	AT1TE31930	+	9907902	9908868	ATCOPIA95	LTR/Copia
72	AT1TE58270	+	17557171	17558145	HELITRONY1D	RC/Helitron
73	AT1TE35630	-	11028440	11029458	ATREP11	RC/Helitron
74	AT1TE74430	-	22562685	22563702	ATMU6N1	DNA/MuDR
75	AT1TE41375	+	12690355	12691380	ATREP11	RC/Helitron
76	AT1TE07880	+	2415020	2416036	ATLINE1_1	LINE/L1
77	AT1TE40075	+	12324807	12325818	ATREP15	RC/Helitron
78	AT1TE44795	+	13686651	13687570	HELITRONY1A	RC/Helitron
79	AT1TE56445	+	17054926	17060041	ATCOPIA1	LTR/Copia
80	AT1TE63060	+	19030246	19031195	ATREP4	RC/Helitron
81	AT1TE41935	+	12884587	12885550	ATREP10D	RC/Helitron
82	AT1TE43100	-	13202309	13203265	ATREP10D	RC/Helitron
83	AT1TE70480	-	21341500	21342530	ATMUN2	DNA/MuDR
84	AT1TE35380	-	10949476	10950410	ATREP3	RC/Helitron
85	AT1TE38755	+	11974525	11975469	HELITRON2	RC/Helitron
86	AT1TE71775	+	21748194	21753388	ATCOPIA8B	LTR/Copia
87	AT1TE45720	+	13925069	13928742	ATHILA4A	LTR/Gypsy
88	AT1TE28635	+	8870368	8871513	ATREP10D	RC/Helitron
89	AT1TE29390	-	9125777	9126902	HELITRONY3	RC/Helitron
90	AT1TE72780	-	22040691	22041829	ATREP10D	RC/Helitron
91	AT1TE27470	-	8511952	8513159	ATREP10D	RC/Helitron
92	AT1TE41995	-	12895317	12896538	BRODYAGA1	DNA/MuDR
93	AT1TE33490	+	10357357	10363358	TA11	LINE/L1
94	AT1TE31985	-	9918158	9919330	ATREP2A	RC/Helitron
95	AT1TE69575	+	21069440	21070494	ATREP15	RC/Helitron
96	AT1TE72415	+	21943153	21944193	ATREP15	RC/Helitron
97	AT1TE38340	+	11831780	11832816	HELITRONY1D	RC/Helitron
98	AT1TE54605	-	16561041	16562084	ATREP19	DNA
99	AT1TE79270	+	24101683	24102799	ATREP1	RC/Helitron
100	AT1TE31885	-	9894133	9895243	ATREP10D	RC/Helitron
101	AT1TE60585	-	18281070	18282150	HELITRONY1E	RC/Helitron
102	AT1TE05225	+	1592656	1593745	HELITRONY3	RC/Helitron
103	AT1TE62440	+	18828527	18833280	ATCOPIA36	LTR/Copia
104	AT1TE40900	-	12554549	12555313	HELITRONY3	RC/Helitron
105	AT1TE13965	+	4293328	4294088	HELITRONY1B	RC/Helitron
106	AT1TE02175	-	669867	670631	ATREP11	RC/Helitron
107	AT1TE64390	+	19445903	19450693	ATCOPIA94	LTR/Copia
108	AT1TE85640	-	26139772	26140541	HELITRONY1B	RC/Helitron
109	AT1TE46480	-	14151754	14152529	ATREP3	RC/Helitron
110	AT1TE24165	-	7505041	7505756	ATREP10B	RC/Helitron
111	AT1TE82780	+	25226572	25227819	ATREP11	RC/Helitron
112	AT1TE45260	+	13810196	13810903	ATREP15	RC/Helitron
113	AT1TE57585	+	17390117	17390827	ATLINEIII	LINE/L1
114	AT1TE77440	+	23518780	23519503	ATREP3	RC/Helitron
115	AT1TE84520	+	25779500	25780236	ATREP2	RC/Helitron
116	AT1TE23080	+	7138402	7139137	HELITRONY1E	RC/Helitron
117	AT1TE70545	+	21369630	21370488	ATREP10B	RC/Helitron
118	AT1TE82695	+	25197248	25198112	ATREP3	RC/Helitron
119	AT1TE55135	-	16705921	16706785	BRODYAGA1	DNA/MuDR
120	AT1TE70230	+	21260147	21261030	ATREP10	RC/Helitron
121	AT1TE38580	-	11914830	11919899	ATLINEIII	LINE/L1
122	AT1TE42850	-	13119393	13120283	ATLINEIII	LINE/L1
123	AT1TE02980	+	912339	913217	ATREP15	RC/Helitron
124	AT1TE83640	-	25495788	25496662	ATREP10A	RC/Helitron
125	AT1TE70490	-	21346162	21351041	ATCOPIA22	LTR/Copia
126	AT1TE56105	-	16937848	16938113	ATREP10D	RC/Helitron
127	AT1TE70190	-	21244324	21249205	ATCOPIA26	LTR/Copia
128	AT1TE17050	+	5275965	5276773	VANDAL17	DNA/MuDR
129	AT1TE98340	-	30068690	30069495	ATREP11	RC/Helitron
130	AT1TE57200	-	17247720	17252579	ATCOPIA75	LTR/Copia
131	AT1TE73865	+	22376085	22376877	ATREP15	RC/Helitron
132	AT1TE39755	+	12240470	12241280	ATREP2	RC/Helitron
133	AT1TE71790	-	21754363	21755189	VANDAL1N1	DNA/MuDR
134	AT1TE12295	+	3780765	3785721	ATCOPIA78	LTR/Copia
135	AT1TE60000	-	18096129	18096961	ATREP4	RC/Helitron
136	AT1TE66380	+	20085179	20090143	ATCOPIA48	LTR/Copia
137	AT1TE81220	+	24724643	24725465	HELITRONY3	RC/Helitron
138	AT1TE31785	+	9867415	9867437	ATREP3	RC/Helitron
139	AT1TE59315	+	17873852	17873885	ATLINE1_1	LINE/L1
140	AT1TE83920	+	25581977	25583821	HELITRONY3	RC/Helitron
141	AT1TE31780	-	9867366	9867414	ATREP3	RC/Helitron
142	AT1TE55140	+	16707177	16707212	ATREP10B	RC/Helitron
143	AT1TE71785	-	21754301	21754352	VANDAL1N1	DNA/MuDR
144	AT1TE54900	-	16652100	16653994	ATREP4	RC/Helitron
145	AT1TE32720	-	10144532	10144558	BRODYAGA1A	DNA/MuDR
146	AT1TE58810	+	17707965	17708087	HELITRONY1A	RC/Helitron
147	AT1TE32110	+	9957339	9958844	HELITRONY3	RC/Helitron
148	AT1TE40615	-	12475265	12476769	ATREP10B	RC/Helitron
149	AT1TE21370	+	6593173	6594618	ATREP10D	RC/Helitron
150	AT1TE85290	-	26030839	26036307	ATREP10D	RC/Helitron
151	AT1TE12135	+	3728969	3730413	ATLINE2	LINE/L1
152	AT1TE36485	-	11280217	11285438	ATREP10D	RC/Helitron
153	AT1TE58805	+	17706491	17707964	ATREP15	RC/Helitron
154	AT1TE65175	-	19719378	19720657	HELITRONY3	RC/Helitron
155	AT1TE42575	-	13043911	13045178	ATREP11	RC/Helitron
156	AT1TE82665	-	25186572	25187854	ATREP4	RC/Helitron
157	AT1TE47020	+	14310437	14311679	VANDAL3	DNA/MuDR
158	AT1TE58825	+	17713520	17714780	ATGP1	LTR/Gypsy
159	AT1TE67190	-	20331795	20333360	ATREP3	RC/Helitron
160	AT1TE90225	+	27570012	27571314	ATREP10D	RC/Helitron
161	AT1TE54410	+	16493333	16494635	ATREP10B	RC/Helitron
162	AT1TE80625	+	24545319	24546634	ATREP3	RC/Helitron
163	AT1TE58345	-	17576130	17577445	ATREP10D	RC/Helitron
164	AT1TE40020	-	12305760	12307523	HELITRONY3	RC/Helitron
165	AT1TE34650	+	10723434	10725219	ATLINEIII	LINE/L1
166	AT1TE61335	+	18506066	18507853	ATREP11A	RC/Helitron
167	AT1TE40380	+	12413662	12415420	ATCOPIA82	LTR/Copia
168	AT1TE70185	-	21244299	21244323	ATCOPIA26	LTR/Copia
169	AT1TE44100	-	13476002	13477572	HELITRONY1D	RC/Helitron
170	AT1TE61870	-	18670473	18672041	ATREP3	RC/Helitron
171	AT1TE45365	-	13834265	13835790	ATCOPIA75	LTR/Copia
172	AT1TE70100	-	21209687	21211361	HELITRONY3	RC/Helitron
173	AT1TE65885	+	19931970	19934270	HELITRONY3	RC/Helitron
174	AT1TE43145	+	13211946	13213580	ATREP3	RC/Helitron
175	AT1TE51275	-	15582063	15585032	ATGP5	LTR/Gypsy
176	AT1TE64175	-	19380970	19380994	BRODYAGA1A	DNA/MuDR
177	AT1TE54850	-	16641356	16641748	ATCOPIA55	LTR/Copia
178	AT1TE38915	-	12012509	12013095	ATTIR16T3A	DNA
179	AT1TE42115	+	12919162	12919553	BRODYAGA1A	DNA/MuDR
180	AT1TE03860	-	1184970	1185352	ATHPOGON1	DNA/Pogo
181	AT1TE53135	-	16138098	16139257	HELITRONY3	RC/Helitron
182	AT1TE34590	-	10702615	10703021	ATLINE1_6	LINE/L1
183	AT1TE04835	-	1477673	1478083	ATGP1	LTR/Gypsy
184	AT1TE62285	-	18789808	18793041	ATREP3	RC/Helitron
185	AT1TE55145	+	16707213	16707792	HELITRONY1D	RC/Helitron
186	AT1TE42540	+	13036142	13036721	HELITRONY3	RC/Helitron
187	AT1TE77710	+	23598893	23599297	ATREP19	DNA
188	AT1TE87610	+	26771216	26771572	ATHATN4	DNA/HAT
189	AT1TE81230	-	24728747	24729366	ATDNA2T9C	DNA/MuDR
190	AT1TE59310	+	17873230	17873851	ATREP15	RC/Helitron
191	AT1TE53620	+	16279383	16279742	ATCOPIA93	LTR/Copia
192	AT1TE42370	-	12992997	12993612	ATREP2A	RC/Helitron
193	AT1TE65890	-	19933047	19933103	ATREP10B	RC/Helitron
194	AT1TE76110	-	23093713	23094066	ATLINE2	LINE/L1
195	AT1TE79720	+	24241063	24241693	ATLINE1A	LINE/L1
196	AT1TE32715	-	10144183	10144531	ATDNA2T9C	DNA/MuDR
197	AT1TE32530	-	10085502	10086130	ATREP10D	RC/Helitron
198	AT1TE21250	+	6556170	6556521	ATTIRX1A	DNA
199	AT1TE68745	-	20816844	20817468	ARNOLDY1	DNA/MuDR
200	AT1TE81100	+	24692059	24692411	ATREP19	DNA
201	AT1TE09700	-	2986348	2986950	ATREP2	RC/Helitron
202	AT1TE72600	+	21990498	21990869	ATMUNX1	DNA/MuDR
203	AT1TE24245	-	7526146	7526520	ATGP9B	LTR/Gypsy
204	AT1TE39025	-	12040916	12041279	ATDNA12T3_2	DNA
205	AT1TE38980	+	12030525	12030891	ATLINE2	LINE/L1
206	AT1TE58300	-	17565164	17565319	ATREP10D	RC/Helitron
207	AT1TE58750	-	17690748	17691210	ATCOPIA11	LTR/Copia
208	AT1TE45250	+	13810002	13810143	ATREP10D	RC/Helitron
209	AT1TE58305	-	17565320	17565829	ATREP10D	RC/Helitron
210	AT1TE59320	+	17873886	17874352	ATLINE2	LINE/L1
211	AT1TE03050	-	934884	935351	ATMU6N1	DNA/MuDR
212	AT1TE90580	-	27677722	27678241	ATDNA2T9C	DNA/MuDR
213	AT1TE45805	+	13955654	13959379	TA1-2	LTR/Copia
214	AT1TE57805	+	17443085	17446790	ATCOPIA15	LTR/Copia
215	AT1TE41245	+	12632667	12633185	ATREP15	RC/Helitron
216	AT1TE56205	+	16974798	16975428	ATMU7	DNA/MuDR
217	AT1TE64180	+	19380995	19381516	HELITRONY1D	RC/Helitron
218	AT1TE32015	+	9928444	9931897	ATCOPIA64	LTR/Copia
219	AT1TE41800	+	12842158	12845721	ATCOPIA36	LTR/Copia
220	AT1TE71005	-	21514821	21515306	ATHATN3	DNA/HAT
221	AT1TE75045	+	22763338	22763834	ATDNA2T9C	DNA/MuDR
222	AT1TE39775	-	12242736	12243209	ATMU6N1	DNA/MuDR
223	AT1TE26260	+	8160056	8160565	ATCOPIA42	LTR/Copia
224	AT1TE91440	+	27946061	27946565	ATMU6N1	DNA/MuDR
225	AT1TE83215	+	25357323	25357817	HELITRONY1D	RC/Helitron
226	AT1TE69400	-	21018771	21019194	TAT1_ATH	LTR/Gypsy
227	AT1TE71490	+	21662483	21662906	ATREP10B	RC/Helitron
228	AT1TE53140	+	16138234	16138786	ATREP13	RC/Helitron
229	AT1TE27925	-	8650082	8650509	ATREP10C	RC/Helitron
230	AT1TE71805	-	21755304	21755914	VANDAL1	DNA/MuDR
231	AT1TE79935	-	24314647	24315196	HELITRONY3	RC/Helitron
232	AT1TE71795	-	21755190	21755255	VANDAL1N1	DNA/MuDR
233	AT1TE08055	-	2473099	2473306	ATREP2	RC/Helitron
234	AT1TE65895	-	19933104	19933518	ATIS112A	DNA/Harbinger
235	AT1TE33085	+	10240240	10240617	ATREP5	RC/Helitron
236	AT1TE81050	-	24676038	24676567	ATDNA2T9C	DNA/MuDR
237	AT1TE80320	+	24454752	24455281	ATLINE1_1	LINE/L1
238	AT1TE64380	-	19440611	19441151	ATREP10D	RC/Helitron
239	AT1TE61560	-	18579417	18579496	TAG1	DNA/HAT
240	AT1TE40280	-	12380648	12381184	ATHATN10	DNA/HAT
241	AT1TE70105	-	21211545	21211881	ATMU7	DNA/MuDR
242	AT1TE01910	-	587410	588054	ATREP2	RC/Helitron
243	AT1TE95555	-	29208024	29208346	HELITRONY1D	RC/Helitron
244	AT1TE36130	+	11178291	11178953	ATCOPIA50	LTR/Copia
245	AT1TE69930	+	21152996	21153637	ATREP4	RC/Helitron
246	AT1TE32870	-	10185740	10186410	ATREP15	RC/Helitron
247	AT1TE64325	+	19420289	19420950	ATREP15	RC/Helitron
248	AT1TE51085	-	15519451	15522308	ATGP5	LTR/Gypsy
249	AT1TE81980	+	24955986	24956637	ATREP4	RC/Helitron
250	AT1TE94270	-	28813977	28814284	ATENSPM1A	DNA/En-Spm
251	AT1TE59150	+	17819159	17819844	ATREP10D	RC/Helitron
252	AT1TE26630	-	8267532	8267856	HELITRONY3	RC/Helitron
253	AT1TE77510	-	23540754	23541144	ATDNAI26T9	DNA/MuDR
254	AT1TE73860	+	22376061	22376084	HELITRONY1D	RC/Helitron
255	AT1TE45255	-	13810144	13810195	ATREP1	RC/Helitron
256	AT1TE54405	+	16492934	16493332	ATREP3	RC/Helitron
257	AT1TE20090	+	6211689	6211987	ATREP16	DNA/MuDR
258	AT1TE61565	+	18579497	18580199	ATHPOGON3	DNA/Pogo
259	AT1TE64210	-	19389528	19389869	ATSINE4	SINE
260	AT1TE06780	+	2070737	2073535	Unassigned	Unassigned
261	AT1TE78470	+	23837561	23839897	Unassigned	Unassigned
262	AT1TE78475	+	23840888	23843251	Unassigned	Unassigned
263	AT1TE98440	-	30100473	30103899	Unassigned	Unassigned
264	AT1TE86305	+	26346488	26348691	Unassigned	Unassigned
265	AT2TE18670	-	4446475	4448977	ATCOPIA45	LTR/Copia
266	AT2TE67240	-	15110102	15110326	RP1_AT	DNA
267	AT2TE18090	-	4306387	4307780	HELITRONY3A	RC/Helitron
268	AT2TE33975	-	8173700	8175030	HELITRONY3	RC/Helitron
269	AT2TE31730	+	7695763	7696010	ATCOPIA28	LTR/Copia
270	AT2TE12495	-	2852648	2854329	ATDNA2T9C	DNA/MuDR
271	AT2TE10440	-	2264686	2264848	HELITRONY1C	RC/Helitron
272	AT2TE55600	+	12719457	12720796	ATREP10D	RC/Helitron
273	AT2TE81930	-	18091979	18092230	ATREP16	DNA/MuDR
274	AT2TE33280	-	8016047	8016295	ATHATN3	DNA/HAT
275	AT2TE50890	+	11711114	11711365	ATLINE1_6	LINE/L1
276	AT2TE03580	+	811547	812862	ATREP11	RC/Helitron
277	AT2TE10835	-	2349457	2349693	DT1	DNA/Mariner
278	AT2TE40695	-	9558214	9558409	ATHILA5	LTR/Gypsy
279	AT2TE01150	+	282555	282744	RathE3_cons	RathE3_cons
280	AT2TE41340	+	9688164	9688350	ATDNA12T3_2	DNA
281	AT2TE24860	+	6110680	6113207	ATHILA8A	LTR/Gypsy
282	AT2TE48300	+	11183384	11183574	ATLINE1A	LINE/L1
283	AT2TE25540	-	6263279	6271099	ATGP1	LTR/Gypsy
284	AT2TE26875	-	6579574	6581820	ATHAT1	DNA/HAT
285	AT2TE44770	-	10441388	10443044	ATREP3	RC/Helitron
286	AT2TE18500	-	4417170	4418648	ATCOPIA16	LTR/Copia
287	AT2TE17255	+	4082606	4082777	ATDNA2T9C	DNA/MuDR
288	AT2TE48475	+	11217200	11217399	SIMPLEGUY1	DNA/Harbinger
289	AT2TE33495	-	8067561	8068726	ATREP10D	RC/Helitron
290	AT2TE04630	-	1037743	1038911	ATREP1	RC/Helitron
291	AT2TE88570	-	19433253	19433558	ATMU7	DNA/MuDR
292	AT2TE08765	+	1902752	1903923	ATREP10D	RC/Helitron
293	AT2TE08770	+	1903924	1903952	ATREP3	RC/Helitron
294	AT2TE79400	-	17583627	17583933	ATENSPM6	DNA/En-Spm
295	AT2TE47610	-	11043582	11044727	ATREP10A	RC/Helitron
296	AT2TE28765	+	7070961	7072149	ATREP10D	RC/Helitron
297	AT2TE41680	+	9759125	9759422	ATREP19	DNA
298	AT2TE18920	+	4525972	4535960	VANDAL3	DNA/MuDR
299	AT2TE49335	-	11397208	11400204	ATREP10D	RC/Helitron
300	AT2TE18745	-	4472569	4473672	ATREP10A	RC/Helitron
301	AT2TE21265	+	5182766	5185651	ATLINE1_5	LINE/L1
302	AT2TE17220	+	4075363	4075684	ATHILA8B	LTR/Gypsy
303	AT2TE13685	-	3160553	3166309	ATCOPIA32	LTR/Copia
304	AT2TE19730	+	4752474	4752791	HELITRONY3	RC/Helitron
305	AT2TE43485	-	10167087	10169886	ATLINEIII	LINE/L1
306	AT2TE10100	+	2192501	2193620	ATREP10D	RC/Helitron
307	AT2TE26660	-	6520285	6520607	ATLINE1_1	LINE/L1
308	AT2TE05230	+	1154664	1155913	ATREP10D	RC/Helitron
309	AT2TE02430	-	560180	560448	ATSINE4	SINE
310	AT2TE05235	-	1155921	1156665	HELITRONY3	RC/Helitron
311	AT2TE48470	+	11216939	11217199	HARBINGER	DNA/Harbinger
312	AT2TE27805	-	6813811	6814095	BOMZH2	DNA/MuDR
313	AT2TE46400	-	10806145	10806429	TNAT1A	DNA
314	AT2TE05820	+	1286037	1287238	HELITRONY1E	RC/Helitron
315	AT2TE55530	+	12702635	12702929	ATTIRX1C	DNA
316	AT2TE06465	-	1410689	1411888	ATHILA4A	LTR/Gypsy
317	AT2TE02390	+	553395	553685	ATENSPM1A	DNA/En-Spm
318	AT2TE34165	+	8213753	8214031	ATREP11	RC/Helitron
319	AT2TE45120	+	10511859	10513086	ATREP10D	RC/Helitron
320	AT2TE22230	-	5481822	5483743	ATHILA7	LTR/Gypsy
321	AT2TE03480	-	791355	791456	ATREP2	RC/Helitron
322	AT2TE29960	+	7338569	7338685	ATCOPIA24	LTR/Copia
323	AT2TE11860	-	2655850	2657963	ATHPOGO	DNA/Pogo
324	AT2TE69210	-	15511980	15512025	RathE2_cons	RathE2_cons
325	AT2TE19760	-	4759764	4759875	ATREP7	RC/Helitron
326	AT2TE55525	+	12702597	12702960	HELITRONY1D	RC/Helitron
327	AT2TE24955	+	6134199	6136291	ATLINEIII	LINE/L1
328	AT2TE10120	-	2196828	2196904	ATMU3	DNA/MuDR
329	AT2TE08775	+	1903953	1904010	ATREP10B	RC/Helitron
330	AT2TE10690	+	2318504	2322143	ATLINE1A	LINE/L1
331	AT2TE45230	+	10540102	10540177	HELITRONY3	RC/Helitron
332	AT2TE18740	+	4472511	4472568	ATREP13	RC/Helitron
333	AT2TE00015	-	13072	29426	ATGP2	LTR/Gypsy
334	AT2TE06485	-	1413734	1413820	ATHPOGON3	DNA/Pogo
335	AT2TE07465	-	1615285	1615439	ATHAT3	DNA/HAT
336	AT2TE12620	-	2892765	2892925	RathE3_cons	RathE3_cons
337	AT2TE19690	+	4745527	4745553	TAG3N1	DNA/HAT
338	AT2TE17960	-	4262020	4265049	ATREP15	RC/Helitron
339	AT2TE17250	-	4082564	4082605	ATREP3	RC/Helitron
340	AT2TE19660	-	4739611	4741325	TAT1_ATH	LTR/Gypsy
341	AT2TE37325	-	8872130	8883513	ATREP4	RC/Helitron
342	AT2TE24945	-	6132656	6132817	VANDAL22	DNA/MuDR
343	AT2TE18505	-	4419881	4422099	HELITRON5	RC/Helitron
344	AT2TE82905	+	18288581	18293391	ATREP10D	RC/Helitron
345	AT2TE44940	+	10471318	10471437	ATREP6	RC/Helitron
346	AT2TE00990	+	241950	242050	ATHAT10	DNA/HAT
347	AT2TE07640	-	1649686	1651890	ATHAT3	DNA/HAT
348	AT2TE25005	+	6145861	6146006	RathE1_cons	RathE1_cons
349	AT2TE89890	+	19697434	19697465	ATREP18	DNA
350	AT2TE27255	+	6676158	6676306	ATREP7	RC/Helitron
351	AT2TE45325	+	10561999	10562140	RathE3_cons	RathE3_cons
352	AT2TE71580	-	15989866	15990001	SIMPLEGUY1	DNA/Harbinger
353	AT2TE47605	+	11043546	11043581	HELITRONY2	RC/Helitron
354	AT2TE26865	+	6578799	6585273	ARNOLDY2	DNA/MuDR
355	AT2TE18080	+	4305859	4306353	ATREP2	RC/Helitron
356	AT2TE51125	+	11760358	11761198	ATREP11	RC/Helitron
357	AT2TE01760	+	421014	421540	ATHATN3	DNA/HAT
358	AT2TE06025	+	1321647	1325404	HELITRONY3	RC/Helitron
359	AT2TE29040	-	7136082	7136605	ATREP15	RC/Helitron
360	AT2TE33895	+	8156789	8157622	ATREP15	RC/Helitron
361	AT2TE15325	+	3513689	3514214	HELITRONY2	RC/Helitron
362	AT2TE85780	-	18868417	18868940	HELITRON4	RC/Helitron
363	AT2TE18495	-	4415925	4419880	HELITRON1	RC/Helitron
364	AT2TE09380	-	2055857	2056369	VANDAL17	DNA/MuDR
365	AT2TE38575	+	9121958	9125818	ATCOPIA74	LTR/Copia
366	AT2TE18035	+	4296359	4300305	ATLINE1A	LINE/L1
367	AT2TE12070	-	2729902	2730706	ATREP4	RC/Helitron
368	AT2TE13710	+	3169376	3170200	ATREP3	RC/Helitron
369	AT2TE41525	-	9726560	9727378	ATREP4	RC/Helitron
370	AT2TE23310	-	5748970	5749476	BRODYAGA1	DNA/MuDR
371	AT2TE15975	+	3667039	3671940	ATCOPIA96	LTR/Copia
372	AT2TE68040	+	15273637	15274176	ATLINE2	LINE/L1
373	AT2TE17195	+	4070546	4071105	ATHILA8B	LTR/Gypsy
374	AT2TE05315	+	1176997	1177850	ATCOPIA24	LTR/Copia
375	AT2TE44930	+	10470389	10471317	ATREP10B	RC/Helitron
376	AT2TE66530	-	14965987	14966434	VANDAL17	DNA/MuDR
377	AT2TE07460	+	1613978	1617960	META1	LTR/Copia
378	AT2TE27675	+	6786931	6787417	ATDNA2T9C	DNA/MuDR
379	AT2TE05675	+	1253605	1254475	ATLINE2	LINE/L1
380	AT2TE45020	-	10488229	10491804	ATCOPIA12	LTR/Copia
381	AT2TE11745	+	2611325	2616338	ATLINEIII	LINE/L1
382	AT2TE05990	+	1314172	1314664	META1	LTR/Copia
383	AT2TE54200	-	12416117	12416590	ATMU10	DNA/MuDR
384	AT2TE45235	+	10540178	10540653	HELITRONY1D	RC/Helitron
385	AT2TE06205	+	1360148	1361030	ATREP3	RC/Helitron
386	AT2TE36320	-	8666941	8667413	ATLINE1_1	LINE/L1
387	AT2TE27115	-	6652580	6653466	ATREP4	RC/Helitron
388	AT2TE62740	-	14190558	14191027	ATCOPIA78	LTR/Copia
389	AT2TE20990	+	5115253	5116129	ATENSPM9	DNA/En-Spm
390	AT2TE86120	-	18938590	18939242	ATREP3	RC/Helitron
391	AT2TE27945	+	6862001	6862656	ATREP4	RC/Helitron
392	AT2TE23870	+	5861201	5865906	ATMU10	DNA/MuDR
393	AT2TE29755	+	7298005	7298654	ATREP3	RC/Helitron
394	AT2TE34160	-	8213024	8213752	HELITRONY1B	RC/Helitron
395	AT2TE19685	+	4744894	4745525	TAG3N1	DNA/HAT
396	AT2TE41390	+	9698613	9699363	VANDAL17	DNA/MuDR
397	AT2TE09100	+	1970284	1974992	ATCOPIA64	LTR/Copia
398	AT2TE11075	+	2428201	2428942	TAG3N1	DNA/HAT
399	AT2TE20870	+	5073847	5078418	ATCOPIA66	LTR/Copia
400	AT2TE88045	-	19326594	19327314	HELITRONY3	RC/Helitron
401	AT2TE56270	-	12862094	12862772	ATREP1	RC/Helitron
402	AT2TE10355	-	2236527	2240579	ATCOPIA30	LTR/Copia
403	AT2TE18735	+	4471731	4472510	ATREP13	RC/Helitron
404	AT2TE71745	-	16023967	16024532	HELITRONY3	RC/Helitron
405	AT2TE19735	-	4752792	4756820	ATLINE1A	LINE/L1
406	AT2TE18800	-	4483478	4483610	ATLINE1_6	LINE/L1
407	AT2TE29680	-	7278652	7279429	HELITRONY3	RC/Helitron
408	AT2TE52075	-	11963579	11964336	HELITRONY1E	RC/Helitron
409	AT2TE49860	-	11503686	11504304	ARNOLDY2	DNA/MuDR
410	AT2TE21170	-	5163836	5164452	ATREP3	RC/Helitron
411	AT2TE04670	-	1047702	1048320	ATREP7	RC/Helitron
412	AT2TE46175	+	10760671	10761705	ATHAT1	DNA/HAT
413	AT2TE24525	-	6027027	6031164	ATENSPM1A	DNA/En-Spm
414	AT2TE10875	-	2357948	2358545	HELITRONY1B	RC/Helitron
415	AT2TE10680	-	2314136	2318254	ATLINEIII	LINE/L1
416	AT2TE39335	+	9279045	9279821	ATREP5	RC/Helitron
417	AT2TE03915	-	878375	878980	HELITRONY3	RC/Helitron
418	AT2TE24460	-	6009674	6012673	ATCOPIA45	LTR/Copia
419	AT2TE10930	-	2371977	2372369	HELITRONY1E	RC/Helitron
420	AT2TE10900	-	2363477	2363841	HELITRONY3	RC/Helitron
421	AT2TE41520	+	9726375	9726559	HELITRONY3	RC/Helitron
422	AT2TE06590	+	1432630	1433608	TA11	LINE/L1
423	AT2TE38150	+	9038477	9039545	ATREP11	RC/Helitron
424	AT2TE40690	-	9557863	9558213	ATHILA5	LTR/Gypsy
425	AT2TE20330	+	4948691	4959161	ATHILA5	LTR/Gypsy
426	AT2TE10625	+	2307376	2307792	ATHAT1	DNA/HAT
427	AT2TE38000	+	9005578	9005954	TSCL	LINE?
428	AT2TE09225	-	2012957	2013344	ATCOPIA42	LTR/Copia
429	AT2TE22905	+	5668158	5669185	ATDNA12T3A	DNA
430	AT2TE09360	-	2035934	2041281	ATLINEIII	LINE/L1
431	AT2TE35290	-	8451163	8452180	ATMUN1	DNA/MuDR
432	AT2TE02920	-	679114	679495	ATREP10B	RC/Helitron
433	AT2TE12100	-	2734488	2735506	ATREP3	RC/Helitron
434	AT2TE27235	+	6674118	6676685	ATREP8	RC/Helitron
435	AT2TE10630	+	2307793	2307896	ATHAT1	DNA/HAT
436	AT2TE77260	-	17146829	17147730	ATREP1	RC/Helitron
437	AT2TE17205	-	4071511	4074675	ATHILA4A	LTR/Gypsy
438	AT2TE00110	-	58682	64005	ATGP2	LTR/Gypsy
439	AT2TE30415	+	7419976	7420424	ATREP3	RC/Helitron
440	AT2TE03485	-	791457	792456	ATREP15	RC/Helitron
441	AT2TE47625	+	11048217	11048591	ATREP5	RC/Helitron
442	AT2TE28340	-	6961745	6962115	ATLINE1_3A	LINE/L1
443	AT2TE18085	+	4306354	4306386	ATREP1	RC/Helitron
444	AT2TE41740	-	9771622	9771992	BRODYAGA1A	DNA/MuDR
445	AT2TE22305	-	5515054	5516134	ATREP10D	RC/Helitron
446	AT2TE26280	+	6440660	6441088	ATREP4	RC/Helitron
447	AT2TE22390	+	5541699	5542048	ATTIRX1B	DNA
448	AT2TE04675	-	1048321	1049410	ATREP8	RC/Helitron
449	AT2TE05030	+	1112953	1113888	ATREP10D	RC/Helitron
450	AT2TE51630	-	11867186	11868276	ATLINE2	LINE/L1
451	AT2TE28345	+	6962478	6964360	ATDNA12T3A	DNA
452	AT2TE28655	-	7038663	7039101	ATREP1	RC/Helitron
453	AT2TE06200	+	1359729	1360147	TA1-2	LTR/Copia
454	AT2TE38070	+	9019575	9020000	ATCOPIA70	LTR/Copia
455	AT2TE45280	+	10547026	10549520	Unassigned	Unassigned
456	AT2TE57160	-	13049509	13051773	Unassigned	Unassigned
457	AT3TE91870	-	22548416	22551263	ATCOPIA13	LTR/Copia
458	AT3TE63300	-	15653141	15654618	ATREP5	RC/Helitron
459	AT3TE51215	-	12364054	12365550	HELITRON4	RC/Helitron
460	AT3TE37975	-	9085580	9085776	ATHATN3	DNA/HAT
461	AT3TE64150	-	15857079	15858622	ATHILA8A	LTR/Gypsy
462	AT3TE46835	-	11243291	11243482	ATREP10B	RC/Helitron
463	AT3TE68985	-	17019569	17019782	ATMU2	DNA/MuDR
464	AT3TE23710	+	5642949	5643530	BRODYAGA2	DNA/MuDR
465	AT3TE63375	+	15669775	15669998	SIMPLEGUY1	DNA/Harbinger
466	AT3TE17970	-	4263027	4263233	RP1_AT	DNA
467	AT3TE34340	+	8185801	8186008	RathE2_cons	RathE2_cons
468	AT3TE43270	-	10419729	10419938	ATTIRTA1	DNA/Tc1
469	AT3TE72005	+	17776441	17778148	ATREP3	RC/Helitron
470	AT3TE36040	-	8596061	8597767	ATREP1	RC/Helitron
471	AT3TE58825	-	14319635	14319800	HELITRONY1B	RC/Helitron
472	AT3TE68145	+	16826343	16828630	ATREP10D	RC/Helitron
473	AT3TE11710	+	2773601	2773754	VANDAL14	DNA/MuDR
474	AT3TE42870	+	10319896	10321636	ATREP3	RC/Helitron
475	AT3TE20770	-	4927417	4927594	VANDAL21	DNA/MuDR
476	AT3TE44435	+	10696374	10697928	ATREP3	RC/Helitron
477	AT3TE43875	+	10554356	10555961	ATREP10A	RC/Helitron
478	AT3TE18040	-	4276603	4288584	HELITRON1	RC/Helitron
479	AT3TE54710	-	13412099	13421909	ATHILA0_I	LTR/Gypsy
480	AT3TE66765	+	16470340	16471533	ATREP15	RC/Helitron
481	AT3TE39975	+	9575900	9576191	ATLINE1_1	LINE/L1
482	AT3TE23150	+	5508537	5508812	TNAT1A	DNA
483	AT3TE89720	+	22031824	22033051	ATREP5	RC/Helitron
484	AT3TE49245	+	11834426	11834703	HELITRONY1C	RC/Helitron
485	AT3TE49755	-	11950123	11950397	ATHILA8B	LTR/Gypsy
486	AT3TE64075	-	15841700	15842860	ATREP11	RC/Helitron
487	AT3TE42960	+	10339749	10345640	TA11	LINE/L1
488	AT3TE79300	-	19533925	19534234	ATCOPIA49	LTR/Copia
489	AT3TE77810	-	19179261	19180408	HELITRON2	RC/Helitron
490	AT3TE42460	-	10213616	10213934	BOMZH1	DNA/MuDR
491	AT3TE45325	+	10900843	10902022	ATREP1	RC/Helitron
492	AT3TE08370	+	1986253	1986554	ATCOPIA6	LTR/Copia
493	AT3TE35050	+	8363412	8366164	ATREP10D	RC/Helitron
494	AT3TE73330	-	18085859	18086161	ATREP10D	RC/Helitron
495	AT3TE61790	+	15203101	15204287	ATREP10B	RC/Helitron
496	AT3TE68260	+	16854289	16854540	HELITRONY2	RC/Helitron
497	AT3TE45105	-	10850260	10850566	ATHATN1	DNA/HAT
498	AT3TE35085	+	8369400	8369569	ATREP4	RC/Helitron
499	AT3TE64205	+	15868706	15868948	ATREP15	RC/Helitron
500	AT3TE67310	+	16595049	16596366	ATLINEIII	LINE/L1
501	AT3TE47250	-	11345522	11345762	ATREP15	RC/Helitron
502	AT3TE63845	+	15789188	15792826	ATHILA4	LTR/Gypsy
503	AT3TE37840	+	9055108	9055334	ATHATN4	DNA/HAT
504	AT3TE28255	-	6728213	6729552	ATREP1	RC/Helitron
505	AT3TE70535	-	17395720	17395945	ATREP4	RC/Helitron
506	AT3TE44810	+	10775850	10777173	ATREP10D	RC/Helitron
507	AT3TE67225	-	16577133	16578369	HELITRONY1E	RC/Helitron
508	AT3TE67035	-	16538289	16538546	ATSINE4	SINE
509	AT3TE69115	+	17050192	17051429	ATDNA2T9A	DNA/MuDR
510	AT3TE91930	+	22564327	22564591	ATCOPIA57	LTR/Copia
511	AT3TE91850	-	22543791	22545026	ATLINEIII	LINE/L1
512	AT3TE65655	-	16209678	16212238	ATLINEIII	LINE/L1
513	AT3TE57600	-	14040048	14051435	HELITRON2	RC/Helitron
514	AT3TE57605	-	14041340	14043222	ATGP1	LTR/Gypsy
515	AT3TE33670	-	8026062	8026134	BOMZH2	DNA/MuDR
516	AT3TE93690	-	22977849	22977938	TNAT1A	DNA
517	AT3TE79295	+	19533872	19533924	ATREP10D	RC/Helitron
518	AT3TE60320	-	14750757	14750842	HELITRONY1D	RC/Helitron
519	AT3TE39260	-	9398699	9398786	ATDNA12T3_2	DNA
520	AT3TE47910	+	11499222	11499308	VANDAL16	DNA/MuDR
521	AT3TE32105	+	7642702	7642766	ATLINE1_3A	LINE/L1
522	AT3TE89885	-	22076601	22076627	ATCOPIA41	LTR/Copia
523	AT3TE64400	-	15913029	15915197	ATMU10	DNA/MuDR
524	AT3TE67330	-	16606253	16616043	ATREP3	RC/Helitron
525	AT3TE45795	+	11016083	11016110	ATCOPIA84	LTR/Copia
526	AT3TE47035	-	11286433	11288246	ATREP11	RC/Helitron
527	AT3TE71820	+	17729459	17731271	ATREP3	RC/Helitron
528	AT3TE72630	+	17928492	17928515	BOMZH2	DNA/MuDR
529	AT3TE47295	-	11360138	11362878	VANDAL1N1	DNA/MuDR
530	AT3TE34225	+	8157843	8172569	ATREP10D	RC/Helitron
531	AT3TE64550	-	15951748	15951855	ATLINE1A	LINE/L1
532	AT3TE91845	-	22543692	22543790	ATLINEIII	LINE/L1
533	AT3TE88185	-	21654243	21656304	ATREP10D	RC/Helitron
534	AT3TE39265	+	9400146	9400191	ATHATN5	DNA/HAT
535	AT3TE18045	-	4283615	4285728	HELITRON4	RC/Helitron
536	AT3TE83280	-	20484290	20487161	ATREP3	RC/Helitron
537	AT3TE82710	-	20349859	20350363	BRODYAGA1	DNA/MuDR
538	AT3TE90455	-	22214774	22215278	ATREP10D	RC/Helitron
539	AT3TE20430	+	4839207	4839710	ATREP11	RC/Helitron
540	AT3TE25510	+	6073211	6073718	ATLINE1A	LINE/L1
541	AT3TE75115	-	18518882	18519390	ATREP11	RC/Helitron
542	AT3TE25940	-	6172244	6173100	HELITRONY1B	RC/Helitron
543	AT3TE23330	-	5551509	5552376	ATREP10A	RC/Helitron
544	AT3TE67325	-	16600733	16604312	ATHAT2	DNA/HAT
545	AT3TE45160	-	10862065	10862930	ATREP3	RC/Helitron
546	AT3TE43415	-	10449619	10450104	ATHATN1	DNA/HAT
547	AT3TE45965	+	11053635	11054122	LIMPET1	DNA/MuDR
548	AT3TE38955	-	9325949	9326437	ARNOLDY2	DNA/MuDR
549	AT3TE35695	-	8510116	8510650	HELITRONY1D	RC/Helitron
550	AT3TE35045	-	8362881	8363411	HELITRONY3	RC/Helitron
551	AT3TE63765	-	15768787	15773753	ATCOPIA62	LTR/Copia
552	AT3TE17310	+	4111909	4112429	ATTIR16T3A	DNA
553	AT3TE52680	+	12816641	12817478	ATREP10D	RC/Helitron
554	AT3TE45110	+	10850903	10851733	ATREP5	RC/Helitron
555	AT3TE48455	+	11651906	11663688	ATLINEIII	LINE/L1
556	AT3TE47040	-	11288247	11288721	ATREP4	RC/Helitron
557	AT3TE41655	+	10008501	10009413	ATREP5	RC/Helitron
558	AT3TE67770	-	16719661	16720098	ATLANTYS2	LTR/Gypsy
559	AT3TE72570	-	17914131	17914576	ATCOPIA73	LTR/Copia
560	AT3TE71080	-	17546432	17546877	ATREP15	RC/Helitron
561	AT3TE63870	+	15797694	15798633	ATGP6	LTR/Gypsy
562	AT3TE89080	+	21869317	21870256	HELITRONY1B	RC/Helitron
563	AT3TE05950	+	1410121	1410588	ATMU6N1	DNA/MuDR
564	AT3TE64910	-	16037113	16037995	ATREP11	RC/Helitron
565	AT3TE44700	-	10752505	10752982	ATREP11	RC/Helitron
566	AT3TE48460	+	11652697	11657744	ATCOPIA70	LTR/Copia
567	AT3TE71455	-	17642262	17642735	HELITRON2	RC/Helitron
568	AT3TE82140	-	20209291	20209743	ATLINE1_5	LINE/L1
569	AT3TE64195	-	15867693	15868074	ATHATN1	DNA/HAT
570	AT3TE49280	+	11846093	11846358	ATCOPIA64	LTR/Copia
571	AT3TE64090	+	15843649	15844395	ATREP10D	RC/Helitron
572	AT3TE63660	-	15748248	15748644	ATREP4	RC/Helitron
573	AT3TE10950	-	2600864	2601601	TAG3N1	DNA/HAT
574	AT3TE47345	+	11366607	11367365	AT9TSD1	DNA/MuDR
575	AT3TE22150	-	5265409	5266028	HELITRONY1A	RC/Helitron
576	AT3TE36400	-	8684420	8685340	ATREP15	RC/Helitron
577	AT3TE64200	-	15868075	15868705	ATHPOGON3	DNA/Pogo
578	AT3TE88030	-	21616807	21617554	ATHPOGON1	DNA/Pogo
579	AT3TE26660	+	6335878	6336593	ARNOLDY2	DNA/MuDR
580	AT3TE94195	-	23100352	23104844	ATCOPIA23	LTR/Copia
581	AT3TE64265	-	15884379	15885084	ATDNA2T9C	DNA/MuDR
582	AT3TE44000	-	10577158	10581824	ATCOPIA31A	LTR/Copia
583	AT3TE06050	+	1434308	1434970	VANDAL17	DNA/MuDR
584	AT3TE35255	-	8410613	8411270	ATHILA6A	LTR/Gypsy
585	AT3TE35080	+	8368732	8369399	ATREP15	RC/Helitron
586	AT3TE33170	-	7910388	7911106	ATREP11	RC/Helitron
587	AT3TE47985	+	11523322	11524042	VANDAL12	DNA/MuDR
588	AT3TE43285	+	10422100	10422772	HELITRONY3	RC/Helitron
589	AT3TE01770	-	414628	415294	ATREP10D	RC/Helitron
590	AT3TE91590	+	22476857	22477419	ATHPOGO	DNA/Pogo
591	AT3TE85990	+	21130158	21130711	BRODYAGA1A	DNA/MuDR
592	AT3TE59065	-	14400689	14401079	ATREP3	RC/Helitron
593	AT3TE70915	-	17503229	17503996	HELITRONY1D	RC/Helitron
594	AT3TE34650	+	8262119	8262723	ATREP1	RC/Helitron
595	AT3TE46740	+	11220023	11220388	BRODYAGA2	DNA/MuDR
596	AT3TE45790	-	11015566	11016018	HELITRONY2	RC/Helitron
597	AT3TE66280	-	16365112	16366212	ATREP15	RC/Helitron
598	AT3TE34680	+	8265982	8267096	HELITRONY3	RC/Helitron
599	AT3TE57770	+	14095731	14097279	HELITRON1	RC/Helitron
600	AT3TE59795	+	14607939	14608966	ATREP4	RC/Helitron
601	AT3TE38925	+	9322788	9323134	ATCOPIA68	LTR/Copia
602	AT3TE89880	-	22076420	22076835	ATCOPIA41	LTR/Copia
603	AT3TE66505	-	16412938	16413320	ATHATN4	DNA/HAT
604	AT3TE43880	-	10555962	10558868	ATREP3	RC/Helitron
605	AT3TE62085	-	15271726	15277050	ATLINEIII	LINE/L1
606	AT3TE46735	+	11219020	11220022	ATREP3	RC/Helitron
607	AT3TE34440	-	8211962	8212353	ATCOPIA28	LTR/Copia
608	AT3TE49385	+	11861866	11862257	ATREP10C	RC/Helitron
609	AT3TE69540	-	17163598	17163988	HELITRONY1D	RC/Helitron
610	AT3TE18940	+	4494399	4494521	HELITRONY3	RC/Helitron
611	AT3TE63270	-	15647878	15649013	ATLINEIII	LINE/L1
612	AT3TE66285	+	16365290	16365617	DT1	DNA/Mariner
613	AT3TE67635	-	16691859	16697596	ATCOPIA32	LTR/Copia
614	AT3TE69475	+	17143391	17157692	ATREP3	RC/Helitron
615	AT3TE38325	+	9173118	9173481	ATREP5	RC/Helitron
616	AT3TE69050	-	17036978	17037299	ATREP11	RC/Helitron
617	AT3TE90280	-	22172754	22173694	ATREP11	RC/Helitron
618	AT3TE05245	+	1246669	1250395	Unassigned	Unassigned
619	AT3TE20930	-	4967160	4970274	Unassigned	Unassigned
620	AT3TE24820	-	5905052	5906716	Unassigned	Unassigned
621	AT3TE09220	-	2189479	2192622	Unassigned	Unassigned
622	AT3TE07330	-	1743413	1746785	Unassigned	Unassigned
623	AT4TE01825	+	347602	349008	ATREP3	RC/Helitron
624	AT4TE15355	+	3362472	3364950	ATHILA4	LTR/Gypsy
625	AT4TE12760	-	2735506	2735725	ATENSPM6	DNA/En-Spm
626	AT4TE20735	+	4957757	4957975	ATHATN3	DNA/HAT
627	AT4TE57860	+	12435601	12435846	ATHAT7	DNA/HAT
628	AT4TE83080	-	17232790	17233031	ATDNAI27T9C	DNA/MuDR
629	AT4TE58120	-	12484047	12484296	ATREP10A	RC/Helitron
630	AT4TE08210	+	1612599	1613961	VANDAL5	DNA/MuDR
631	AT4TE34345	+	7829231	7829418	VANDAL1	DNA/MuDR
632	AT4TE23615	+	5636342	5636533	ATLINE1_3A	LINE/L1
633	AT4TE06210	-	1214815	1214992	ATCOPIA75	LTR/Copia
634	AT4TE31075	+	7154516	7154676	ATREP3	RC/Helitron
635	AT4TE39220	+	8782112	8783572	ATREP11	RC/Helitron
636	AT4TE79615	+	16571570	16573114	ATREP3	RC/Helitron
637	AT4TE57160	+	12302972	12303167	RathE3_cons	RathE3_cons
638	AT4TE11865	+	2535868	2536063	ATREP4	RC/Helitron
639	AT4TE18645	-	4399486	4401020	ATCOPIA42	LTR/Copia
640	AT4TE31745	-	7292238	7293752	ATHAT3	DNA/HAT
641	AT4TE15415	+	3379164	3379352	ATHILA5	LTR/Gypsy
642	AT4TE26355	+	6216033	6216350	ATLINE1_3A	LINE/L1
643	AT4TE38235	-	8585365	8585679	ATDNA12T3_2	DNA
644	AT4TE40660	-	9062901	9063215	ATHILA8B	LTR/Gypsy
645	AT4TE55595	-	12003269	12004438	ATREP10D	RC/Helitron
646	AT4TE36760	+	8294944	8296098	ATREP15	RC/Helitron
647	AT4TE40620	+	9054759	9055083	ATREP15	RC/Helitron
648	AT4TE19815	+	4717036	4718197	ATGP1	LTR/Gypsy
649	AT4TE33065	+	7571824	7573003	ATREP3	RC/Helitron
650	AT4TE12220	-	2612955	2613053	TAG1	DNA/HAT
651	AT4TE58535	+	12561463	12561805	ATTIRX1C	DNA
652	AT4TE08990	+	1804760	1807656	ATHILA6A	LTR/Gypsy
653	AT4TE34490	-	7852686	7853798	ATREP11	RC/Helitron
654	AT4TE27045	+	6349187	6350310	ATREP10D	RC/Helitron
655	AT4TE74210	-	15547813	15548149	ATIS112A	DNA/Harbinger
656	AT4TE27640	+	6467401	6473067	ATCOPIA50	LTR/Copia
657	AT4TE31080	+	7154677	7155785	ATREP2A	RC/Helitron
658	AT4TE00950	+	184375	185512	HELITRONY1B	RC/Helitron
659	AT4TE11315	+	2426930	2427255	ARNOLDY1	DNA/MuDR
660	AT4TE25350	+	6019558	6019884	HELITRON4	RC/Helitron
661	AT4TE25925	-	6141329	6142461	HELITRONY1E	RC/Helitron
662	AT4TE17035	+	3896727	3897856	ATREP2A	RC/Helitron
663	AT4TE15585	+	3431701	3443038	ATHILA4C	LTR/Gypsy
664	AT4TE29915	+	6933718	6934846	ATREP10D	RC/Helitron
665	AT4TE34340	-	7827854	7828980	ATLINE2	LINE/L1
666	AT4TE19810	-	4715793	4719816	ATLINE1_6	LINE/L1
667	AT4TE20185	-	4850225	4851354	ARNOLDY1	DNA/MuDR
668	AT4TE31790	-	7300396	7301656	ATLINE1_1	LINE/L1
669	AT4TE25680	+	6091271	6091546	ATLINE1_4	LINE/L1
670	AT4TE27095	-	6360805	6362056	ATREP11	RC/Helitron
671	AT4TE02430	+	468742	468996	DT1	DNA/Mariner
672	AT4TE12275	-	2620751	2623348	ATREP3	RC/Helitron
673	AT4TE43235	-	9565522	9566734	ATREP15	RC/Helitron
674	AT4TE22670	+	5420845	5421137	ATREP15	RC/Helitron
675	AT4TE46240	-	10157185	10157479	BRODYAGA1A	DNA/MuDR
676	AT4TE50995	-	11111694	11114359	ATLINE1_1	LINE/L1
677	AT4TE23215	+	5546818	5549476	ATREP10D	RC/Helitron
678	AT4TE34210	+	7799736	7799858	HELITRON4	RC/Helitron
679	AT4TE16375	+	3675846	3675893	ROMANIAT5	LTR/Copia
680	AT4TE56380	-	12152769	12152859	ATDNA12T3A	DNA
681	AT4TE12225	-	2613118	2613217	TAG3N1	DNA/HAT
682	AT4TE11900	+	2543034	2543145	ATLINE1A	LINE/L1
683	AT4TE02425	+	468705	468741	ATREP5	RC/Helitron
684	AT4TE33830	-	7721075	7721176	ATHATN3	DNA/HAT
685	AT4TE15950	+	3547184	3555683	ATHILA6A	LTR/Gypsy
686	AT4TE51970	-	11299228	11299254	HELITRONY1D	RC/Helitron
687	AT4TE26305	+	6206998	6207062	ATREP15	RC/Helitron
688	AT4TE09925	+	2090158	2094128	ATGP5	LTR/Gypsy
689	AT4TE28205	-	6595037	6595123	ATHATN2	DNA/HAT
690	AT4TE20740	+	4958135	4958193	ATHILA0_I	LTR/Gypsy
691	AT4TE23785	-	5678222	5680071	HELITRONY3	RC/Helitron
692	AT4TE25095	+	5965673	5965692	ATCOPIA69	LTR/Copia
693	AT4TE09650	+	2029284	2029304	ATHATN10	DNA/HAT
694	AT4TE33920	-	7737787	7737933	RathE1_cons	RathE1_cons
695	AT4TE37580	-	8466374	8466521	ATCOPIA75	LTR/Copia
696	AT4TE23610	+	5636319	5636341	ATLINE1_3A	LINE/L1
697	AT4TE28980	-	6748757	6748926	RathE3_cons	RathE3_cons
698	AT4TE11140	-	2390868	2391037	RathE1_cons	RathE1_cons
699	AT4TE43140	+	9547242	9547412	ATCOPIA24	LTR/Copia
700	AT4TE33030	+	7565285	7567023	HELITRONY3	RC/Helitron
701	AT4TE83770	+	17360534	17360702	ATENSPM1	DNA/En-Spm
702	AT4TE30490	-	7040603	7042300	ATREP10D	RC/Helitron
703	AT4TE48600	+	10623870	10625566	ATREP3	RC/Helitron
704	AT4TE26035	+	6161894	6162061	ARNOLDY1	DNA/MuDR
705	AT4TE33435	-	7644126	7645844	ATHAT3	DNA/HAT
706	AT4TE22600	+	5407776	5414972	ATREP11	RC/Helitron
707	AT4TE06200	-	1211888	1212013	ATCOPIA75	LTR/Copia
708	AT4TE54745	-	11833063	11833186	ATLINE1_5	LINE/L1
709	AT4TE56270	+	12129314	12131466	ATCOPIA11	LTR/Copia
710	AT4TE11155	-	2393746	2393874	RathE3_cons	RathE3_cons
711	AT4TE12280	+	2623349	2623460	HELITRONY3	RC/Helitron
712	AT4TE10625	-	2292741	2292775	ATSINE4	SINE
713	AT4TE58125	+	12486075	12486195	ATREP8	RC/Helitron
714	AT4TE33365	-	7628317	7630511	ATREP10D	RC/Helitron
715	AT4TE45470	+	10010923	10011068	ATLINE1_5	LINE/L1
716	AT4TE08070	-	1586457	1586590	ATTIRX1B	DNA
717	AT4TE25100	+	5965693	5970901	ATCOPIA69	LTR/Copia
718	AT4TE03920	-	763515	764448	ATREP10B	RC/Helitron
719	AT4TE05185	-	1015897	1016512	TNAT1A	DNA
720	AT4TE34215	-	7799859	7800628	BRODYAGA2	DNA/MuDR
721	AT4TE26940	+	6326954	6327856	ATREP4	RC/Helitron
722	AT4TE26620	+	6265206	6265700	ATMU6N1	DNA/MuDR
723	AT4TE03220	-	617171	617774	ATREP10D	RC/Helitron
724	AT4TE26345	-	6214120	6214614	ATCOPIA44	LTR/Copia
725	AT4TE31690	+	7280004	7280500	ATCOPIA56	LTR/Copia
726	AT4TE31180	-	7170721	7171498	ATREP10D	RC/Helitron
727	AT4TE47970	+	10492670	10493155	ATHATN5	DNA/HAT
728	AT4TE09655	+	2029306	2029914	ATHATN10	DNA/HAT
729	AT4TE31185	+	7171499	7171585	ATREP15	RC/Helitron
730	AT4TE28070	-	6562013	6562791	ARNOLDY2	DNA/MuDR
731	AT4TE02920	-	558433	559338	ATREP5	RC/Helitron
732	AT4TE32425	+	7443634	7444600	ATREP10D	RC/Helitron
733	AT4TE31540	+	7245315	7246069	HELITRONY1E	RC/Helitron
734	AT4TE22775	+	5439885	5440334	ATCOPIA37	LTR/Copia
735	AT4TE42875	+	9492249	9493209	ATREP1	RC/Helitron
736	AT4TE20745	+	4958195	4969597	ATHILA2	LTR/Gypsy
737	AT4TE19450	-	4623491	4628221	ATCOPIA54	LTR/Copia
738	AT4TE84530	-	17511346	17511983	ATREP1	RC/Helitron
739	AT4TE23990	-	5727324	5727765	ATGP1	LTR/Gypsy
740	AT4TE49625	-	10826909	10827849	HELITRONY3	RC/Helitron
741	AT4TE35460	+	8039898	8040359	TAT1_ATH	LTR/Gypsy
742	AT4TE21575	+	5186614	5187553	VANDAL17	DNA/MuDR
743	AT4TE16380	+	3675894	3693379	ATHILA2	LTR/Gypsy
744	AT4TE23600	-	5634132	5634685	ATREP10A	RC/Helitron
745	AT4TE50990	+	11109693	11110245	ATLANTYS3	LTR/Gypsy
746	AT4TE25200	+	5987004	5991976	ATCOPIA51	LTR/Copia
747	AT4TE01695	+	323533	324011	ATLINE2	LINE/L1
748	AT4TE14445	+	3133734	3138654	ATGP2N	LTR/Gypsy
749	AT4TE13525	-	2903675	2904502	ATCOPIA45	LTR/Copia
750	AT4TE37230	+	8393675	8394263	ATREP11	RC/Helitron
751	AT4TE15000	-	3265515	3266367	ATHILA4C	LTR/Gypsy
752	AT4TE16020	-	3577674	3581715	ATLANTYS1	LTR/Gypsy
753	AT4TE21340	+	5143518	5144031	ATREP15	RC/Helitron
754	AT4TE01700	+	324012	324905	ATREP10D	RC/Helitron
755	AT4TE80770	+	16793835	16794729	HELITRONY1C	RC/Helitron
756	AT4TE28200	+	6588726	6593808	ATCOPIA7	LTR/Copia
757	AT4TE14410	+	3125275	3129084	ATHILA2	LTR/Gypsy
758	AT4TE23475	+	5602571	5603138	ATLINE1A	LINE/L1
759	AT4TE69050	+	14582016	14582605	ATCOPIA95	LTR/Copia
760	AT4TE40350	+	9004572	9005445	HELITRONY2	RC/Helitron
761	AT4TE24645	-	5853569	5854619	ATREP10D	RC/Helitron
762	AT4TE86210	+	17837356	17837743	HELITRON4	RC/Helitron
763	AT4TE25630	+	6079405	6079785	ATREP5	RC/Helitron
764	AT4TE17030	+	3896091	3896726	ATREP10D	RC/Helitron
765	AT4TE08825	-	1760230	1760889	BRODYAGA2	DNA/MuDR
766	AT4TE31070	+	7153854	7154515	TNAT1A	DNA
767	AT4TE25090	+	5964815	5965539	ATREP1	RC/Helitron
768	AT4TE15685	+	3472403	3481431	ATENSPM7	DNA/En-Spm
769	AT4TE43830	+	9686958	9687356	ATCOPIA38	LTR/Copia
770	AT4TE19320	+	4595667	4596373	HELITRON1	RC/Helitron
771	AT4TE14540	-	3173943	3184236	ATHILA2	LTR/Gypsy
772	AT4TE12215	-	2612256	2612954	ATREP15	RC/Helitron
773	AT4TE26210	-	6187436	6188063	ATHATN6	DNA/HAT
774	AT4TE09315	+	1919524	1925047	ATLINE1_6	LINE/L1
775	AT4TE23545	+	5618042	5619125	BRODYAGA1A	DNA/MuDR
776	AT4TE10630	+	2292776	2293506	ATHPOGON3	DNA/Pogo
777	AT4TE21880	-	5252194	5252624	ATHATN4	DNA/HAT
778	AT4TE21255	+	5116413	5119753	ATGP8	LTR/Gypsy
779	AT4TE83660	-	17339919	17340911	ATREP1	RC/Helitron
780	AT4TE83085	+	17233036	17233463	VANDAL17	DNA/MuDR
781	AT4TE51975	-	11299255	11300249	ATREP19	DNA
782	AT4TE13550	+	2908826	2909836	ATREP3	RC/Helitron
783	AT4TE21115	-	5083926	5086640	Unassigned	Unassigned
784	AT5TE61660	+	17072857	17072992	ATREP10C	RC/Helitron
785	AT5TE34920	-	9623835	9623931	ATREP10D	RC/Helitron
786	AT5TE76750	-	21314685	21316789	ATREP15	RC/Helitron
787	AT5TE31885	-	8812198	8827334	ARNOLDY1	DNA/MuDR
788	AT5TE47610	-	13435164	13435320	ATREP6	RC/Helitron
789	AT5TE77700	+	21574827	21574975	ATCOPIA84	LTR/Copia
790	AT5TE22810	-	6295766	6295805	ATREP10B	RC/Helitron
791	AT5TE54025	+	14980889	14981002	ATREP18	DNA
792	AT5TE61420	-	17017564	17017653	HELITRON4	RC/Helitron
793	AT5TE39515	-	10876348	10876439	ATTIRX1A	DNA
794	AT5TE54520	+	15083753	15083842	ATMU3	DNA/MuDR
795	AT5TE38245	+	10489562	10489639	ATHILA8B	LTR/Gypsy
796	AT5TE04040	+	1109827	1109931	ATTIRX1A	DNA
797	AT5TE26815	+	7417227	7417331	ATREP1	RC/Helitron
798	AT5TE26080	+	7213958	7214069	TAG1	DNA/HAT
799	AT5TE87010	-	24185813	24187902	ATREP3	RC/Helitron
800	AT5TE27225	-	7532966	7533059	ARNOLD1	DNA/MuDR
801	AT5TE86830	+	24136791	24136886	TNAT1A	DNA
802	AT5TE47965	-	13520969	13521213	ATCOPIA5	LTR/Copia
803	AT5TE48070	+	13544989	13545067	ATTIRTA1	DNA/Tc1
804	AT5TE23370	+	6460817	6460869	ATMU3N1	DNA/MuDR
805	AT5TE60750	-	16826322	16826549	ATLINE1A	LINE/L1
806	AT5TE46540	+	13079246	13079335	ATREP10D	RC/Helitron
807	AT5TE33245	-	9194542	9194767	ATREP6	RC/Helitron
808	AT5TE14840	+	4097252	4097491	ATTIR16T3A	DNA
809	AT5TE31460	+	8701018	8701251	ATENSPM2	DNA/En-Spm
810	AT5TE84790	-	23579257	23579535	ATENSPM5	DNA/En-Spm
811	AT5TE47615	+	13435321	13435597	ATREP11	RC/Helitron
812	AT5TE31940	+	8826021	8826310	ATREP4	RC/Helitron
813	AT5TE39250	+	10796015	10796304	BRODYAGA1A	DNA/MuDR
814	AT5TE25975	-	7185067	7185332	ATLINEIII	LINE/L1
815	AT5TE05485	+	1518774	1519047	RP1_AT	DNA
816	AT5TE40000	-	11001026	11018940	VANDAL5	DNA/MuDR
817	AT5TE33290	+	9205356	9205442	ATREP10D	RC/Helitron
818	AT5TE85020	+	23640072	23640248	VANDAL1	DNA/MuDR
819	AT5TE44710	+	12615236	12622961	ATHILA4A	LTR/Gypsy
820	AT5TE28220	+	7800483	7800667	ATCOPIA95	LTR/Copia
821	AT5TE16500	+	4561192	4561364	RathE3_cons	RathE3_cons
822	AT5TE32835	-	9078498	9078706	ATREP4	RC/Helitron
823	AT5TE38100	-	10451135	10451357	BRODYAGA2	DNA/MuDR
824	AT5TE25065	-	6906607	6906825	BRODYAGA1A	DNA/MuDR
825	AT5TE54010	+	14973183	14973403	ATHILA4A	LTR/Gypsy
826	AT5TE32955	+	9115189	9115386	VANDAL2N1	DNA/MuDR
827	AT5TE72995	+	20266958	20267157	ATREP4	RC/Helitron
828	AT5TE22490	+	6205870	6206064	TA11	LINE/L1
829	AT5TE95120	-	26414970	26415164	ATCOPIA76	LTR/Copia
830	AT5TE52950	-	14696834	14697814	HELITRONY1E	RC/Helitron
831	AT5TE31025	-	8577870	8578115	ATREP9	RC/Helitron
832	AT5TE49060	+	13774192	13775153	ATREP15	RC/Helitron
833	AT5TE62445	-	17276551	17277025	BRODYAGA1A	DNA/MuDR
834	AT5TE31020	+	8571574	8577832	ATLINE1_6	LINE/L1
835	AT5TE44715	+	12616214	12621590	ATCOPIA88	LTR/Copia
836	AT5TE54235	+	15028622	15029633	ATREP3	RC/Helitron
837	AT5TE69820	-	19408354	19409355	ATREP1	RC/Helitron
838	AT5TE46220	+	13004467	13009799	ATIS112A	DNA/Harbinger
839	AT5TE20395	+	5629978	5635310	ATCOPIA93	LTR/Copia
840	AT5TE57390	-	15892142	15893046	ATREP19	DNA
841	AT5TE41975	-	11621550	11635002	ATCOPIA66	LTR/Copia
842	AT5TE75120	+	20855632	20856783	SIMPLEGUY1	DNA/Harbinger
843	AT5TE46535	-	13079108	13079245	ATREP4	RC/Helitron
844	AT5TE61785	+	17105949	17107138	ATREP10D	RC/Helitron
845	AT5TE63210	-	17486809	17488025	ATREP11	RC/Helitron
846	AT5TE72200	-	20048358	20049583	TSCL	LINE?
847	AT5TE33285	-	9205265	9205355	ATREP10D	RC/Helitron
848	AT5TE58190	+	16108824	16110017	BRODYAGA1	DNA/MuDR
849	AT5TE76320	+	21193268	21194469	HELITRONY3	RC/Helitron
850	AT5TE23665	-	6538496	6539564	HELITRONY1E	RC/Helitron
851	AT5TE34565	-	9516313	9517374	ATREP15	RC/Helitron
852	AT5TE55470	+	15327564	15328627	ATDNA2T9C	DNA/MuDR
853	AT5TE27810	-	7692487	7693606	HELITRONY1E	RC/Helitron
854	AT5TE46140	-	12960450	12961547	HELITRONY1D	RC/Helitron
855	AT5TE33340	+	9223750	9224870	ATREP11	RC/Helitron
856	AT5TE33250	-	9194768	9195876	ATREP8	RC/Helitron
857	AT5TE78045	-	21666648	21667406	AT9TSD1	DNA/MuDR
858	AT5TE33645	-	9297345	9298050	ARNOLDY1	DNA/MuDR
859	AT5TE13080	-	3605550	3606291	ATREP10D	RC/Helitron
860	AT5TE45920	+	12896678	12913435	HELITRON4	RC/Helitron
861	AT5TE52920	+	14693398	14697887	ATREP10D	RC/Helitron
862	AT5TE32650	-	9022611	9023566	ATMU6	DNA/MuDR
863	AT5TE49725	+	13948931	13953996	ATCOPIA12	LTR/Copia
864	AT5TE93070	-	25861083	25861365	HELITRONY3	RC/Helitron
865	AT5TE56605	-	15656753	15657219	ATREP19	DNA
866	AT5TE45925	-	12897912	12902596	ATGP8	LTR/Gypsy
867	AT5TE89770	+	24948391	24949100	ATREP10A	RC/Helitron
868	AT5TE48240	+	13580289	13581015	HELITRONY1B	RC/Helitron
869	AT5TE47340	+	13362098	13362823	ATREP11	RC/Helitron
870	AT5TE52625	+	14623775	14624631	BRODYAGA1	DNA/MuDR
871	AT5TE33010	-	9129781	9130624	ATREP10D	RC/Helitron
872	AT5TE93065	+	25860230	25861082	ATREP4	RC/Helitron
873	AT5TE33565	+	9279625	9280496	ATREP15	RC/Helitron
874	AT5TE61450	+	17025498	17026376	ATREP15	RC/Helitron
875	AT5TE49950	+	14011799	14014115	ATHILA7	LTR/Gypsy
876	AT5TE49850	+	13984081	13984884	HELITRONY3A	RC/Helitron
877	AT5TE37615	-	10297363	10298148	ATREP3	RC/Helitron
878	AT5TE33350	+	9224893	9225685	ATREP15	RC/Helitron
879	AT5TE61245	+	16967751	16968567	BRODYAGA2	DNA/MuDR
880	AT5TE34950	-	9635008	9635834	ATREP15	RC/Helitron
881	AT5TE46665	+	13114499	13114534	ATCOPIA97	LTR/Copia
882	AT5TE58195	-	16110018	16110055	BRODYAGA1	DNA/MuDR
883	AT5TE29800	+	8247770	8249591	VANDAL17	DNA/MuDR
884	AT5TE65710	-	18258406	18260234	ATLINE1_1	LINE/L1
885	AT5TE62740	-	17364187	17371758	ATREP10D	RC/Helitron
886	AT5TE70890	+	19699771	19701657	ATREP10D	RC/Helitron
887	AT5TE53455	+	14823889	14825792	ATCOPIA13	LTR/Copia
888	AT5TE46725	+	13128455	13131095	ATCOPIA35	LTR/Copia
889	AT5TE48250	+	13581453	13582870	ATREP4	RC/Helitron
890	AT5TE54365	-	15053137	15054501	ATREP10D	RC/Helitron
891	AT5TE79730	+	22149398	22150779	HELITRONY1E	RC/Helitron
892	AT5TE52925	+	14694162	14695647	ATCOPIA65	LTR/Copia
893	AT5TE48150	+	13556341	13557819	ATLINE2	LINE/L1
894	AT5TE54870	-	15160707	15161496	ATREP4	RC/Helitron
895	AT5TE15930	+	4403118	4404371	ATLINE2	LINE/L1
896	AT5TE69990	-	19449548	19450849	ATLINE1_4	LINE/L1
897	AT5TE56525	+	15623983	15625333	ATREP4	RC/Helitron
898	AT5TE38795	+	10656373	10657693	ATREP10D	RC/Helitron
899	AT5TE68990	+	19174544	19175868	ATLINE1_4	LINE/L1
900	AT5TE20630	+	5701673	5706730	ATREP3	RC/Helitron
901	AT5TE38440	+	10536067	10537721	ATREP11	RC/Helitron
902	AT5TE40310	-	11123373	11126365	ATHILA8A	LTR/Gypsy
903	AT5TE47190	+	13313051	13313587	HELITRON4	RC/Helitron
904	AT5TE56615	-	15658812	15659429	ATREP2A	RC/Helitron
905	AT5TE73490	+	20399550	20400092	ATDNA2T9C	DNA/MuDR
906	AT5TE61425	+	17017654	17018028	HELITRONY1D	RC/Helitron
907	AT5TE49400	-	13863805	13864173	ATHILA8A	LTR/Gypsy
908	AT5TE52750	-	14648283	14648892	HELITRON4	RC/Helitron
909	AT5TE64830	-	17967073	17967512	HELITRONY1D	RC/Helitron
910	AT5TE95125	-	26415167	26415606	TAT1_ATH	LTR/Gypsy
911	AT5TE68435	+	19020506	19020964	BRODYAGA1A	DNA/MuDR
912	AT5TE63770	-	17653513	17653967	ATREP10A	RC/Helitron
913	AT5TE38250	+	10489851	10490380	ATHILA8A	LTR/Gypsy
914	AT5TE31980	+	8834099	8834441	ATCOPIA13	LTR/Copia
915	AT5TE32450	+	8963913	8964441	ATREP11	RC/Helitron
916	AT5TE57060	-	15808344	15808963	VANDAL1N1	DNA/MuDR
917	AT5TE62325	-	17247601	17248220	ATREP2	RC/Helitron
918	AT5TE47365	-	13368038	13368658	ATREP11	RC/Helitron
919	AT5TE23375	-	6460870	6461285	ATMU3N1	DNA/MuDR
920	AT5TE61790	+	17107139	17107365	ATREP10C	RC/Helitron
921	AT5TE52460	+	14594447	14594832	BOMZH2	DNA/MuDR
922	AT5TE47750	-	13467425	13471354	ATLINEIII	LINE/L1
923	AT5TE94135	-	26146172	26146561	HELITRONY3	RC/Helitron
924	AT5TE83180	+	23123437	23123857	VANDAL17	DNA/MuDR
925	AT5TE57335	-	15881032	15881443	ATCOPIA4	LTR/Copia
926	AT5TE62135	+	17197233	17197793	HELITRONY3	RC/Helitron
927	AT5TE29490	-	8148241	8148367	BRODYAGA1	DNA/MuDR
928	AT5TE51170	-	14306493	14307038	ATLANTYS1	LTR/Gypsy
929	AT5TE36400	+	9997439	10002109	ATREP5	RC/Helitron
930	AT5TE59460	-	16464131	16464730	ATREP11A	RC/Helitron
931	AT5TE47200	-	13317244	13328540	ATHILA2	LTR/Gypsy
932	AT5TE48235	+	13579898	13580288	ARNOLDY2	DNA/MuDR
933	AT5TE35515	-	9768748	9769135	HELITRON5	RC/Helitron
934	AT5TE84940	-	23618616	23619203	ATREP3	RC/Helitron
935	AT5TE49130	+	13798312	13801412	ATHAT3	DNA/HAT
936	AT5TE66710	-	18538550	18538975	ATREP10B	RC/Helitron
937	AT5TE46670	+	13114535	13117644	ATCOPIA35	LTR/Copia
938	AT5TE71700	+	19920177	19920768	HELITRONY1D	RC/Helitron
939	AT5TE35850	+	9853884	9854269	HELITRONY3	RC/Helitron
940	AT5TE15610	-	4312073	4315615	ATREP3	RC/Helitron
941	AT5TE24830	+	6843959	6844284	ATLINE1_3A	LINE/L1
942	AT5TE29050	-	8027047	8027347	ATIS112A	DNA/Harbinger
943	AT5TE74040	+	20547913	20548238	ATLINE1_3A	LINE/L1
944	AT5TE04245	-	1165580	1168417	TA11	LINE/L1
945	AT5TE91220	+	25360664	25361439	HELITRON2	RC/Helitron
946	AT5TE87015	+	24187903	24188138	ATREP3	RC/Helitron
947	AT5TE67125	-	18645857	18646167	SIMPLEHAT2	DNA/HAT
948	AT5TE54105	+	14997147	14997463	ATMU1	DNA/MuDR
949	AT5TE37730	-	10330486	10331152	ATLANTYS3	LTR/Gypsy
950	AT5TE51070	-	14290920	14291429	HELITRONY1E	RC/Helitron
951	AT5TE29250	+	8086327	8089131	ATLINE1_6	LINE/L1
952	AT5TE04360	+	1201103	1201410	ATMU10	DNA/MuDR
953	AT5TE88270	-	24530827	24531336	ATREP10B	RC/Helitron
954	AT5TE81110	-	22539609	22540276	VANDAL17	DNA/MuDR
955	AT5TE36115	+	9914373	9917173	ATLINE2	LINE/L1
956	AT5TE46215	+	12996438	13012738	ATHILA6A	LTR/Gypsy
957	AT5TE22890	+	6318990	6319783	HELITRONY1D	RC/Helitron
958	AT5TE39480	+	10864931	10869375	HELITRONY3	RC/Helitron
959	AT5TE46235	+	13012911	13015635	ATHILA8B	LTR/Gypsy
960	AT5TE64590	+	17890064	17890586	ATCOPIA82	LTR/Copia
961	AT5TE54125	+	15000779	15001475	BRODYAGA2	DNA/MuDR
962	AT5TE36260	-	9962887	9965753	ATREP3	RC/Helitron
963	AT5TE50815	-	14218073	14218403	ATDNA12T3_2	DNA
964	AT5TE56025	+	15488692	15489191	ATLINE2	LINE/L1
965	AT5TE35705	+	9811792	9812441	ATRE1	LTR/Copia
966	AT5TE38700	+	10616650	10617350	ATLINE1_5	LINE/L1
967	AT5TE28070	+	7757370	7758011	ATREP10D	RC/Helitron
968	AT5TE66750	+	18548151	18548447	ATDNA2T9C	DNA/MuDR
969	AT5TE37535	+	10275550	10276049	HELITRON2	RC/Helitron
970	AT5TE38905	+	10686186	10686838	TA11	LINE/L1
971	AT5TE61795	+	17107379	17107708	ATLINE1_6	LINE/L1
972	AT5TE19520	+	5390006	5392383	Unassigned	Unassigned
973	AT5TE46635	+	13103678	13107090	Unassigned	Unassigned
974	AT5TE81425	-	22628017	22633342	Unassigned	Unassigned
975	AT5TE60210	+	16677827	16679816	Unassigned	Unassigned
976	AT5TE71450	+	19853991	19856859	Unassigned	Unassigned
